# Supplementary material for: Identifying Novel Cell Cycle Proteins in Apicomplexa Parasites through Co-Expression Decision Analysis
Source: PLoS One. 2014 May 19;9(5):e97625. doi: 10.1371/journal.pone.0097625 (PMC4026381; doi:10.1371/journal.pone.0097625)
Supplement: Dataset S1 — Decision tree analysis datasets used to identify conserved Apicomplexa CDC genes. All datasets used in the decision tree analysis described in Fig. 1A to identify the 744 drCDC genes and the 125 drCDC-UNK genes. Gene annotations and the peak mRNA expression timing are included for all genes. (XLSX) [file pone.0097625.s012.xlsx]

## Sheet: Tg Pf Orthologs
List of 2781 T. gondii (Tg) and P. falciparum (Pf) orthologs identified with a relaxed criteria for alignment length
2781 Tg and Pf Orthologs, Tg genes	Tg Gene list anotation	2781 Tg and Pf Orthologs, Pf genes	Pf Gene list anotation
TGME49_000290	rhomboid family domain-containing protein	PF11_0150	rhomboid protease ROM1 (ROM1)
TGME49_000320	hypoxanthine-xanthine-guanine phosphoribosyl transferase	PF10_0121	hypoxanthine-guanine phosphoribosyltransferase (HGPRT)
TGME49_000330	hypothetical protein, conserved	MAL13P1.188	conserved Plasmodium protein, unknown function
TGME49_000370	protein farnesyltranstransferase beta subunit, putative	PF11_0483	farnesyltransferase beta subunit, putative
TGME49_000400	protein phosphatase 2A, putative	PF13_0302	phosphatase 2A regulatory subunit-related protein, putative
TGME49_001150	copper-transporting ATPase, putative	PFI0240c	Cu2 -transporting ATPase, putative (CUP)
TGME49_001200	zinc finger (CCCH type) protein, putative	PF14_0193	conserved protein, unknown function
TGME49_001220	hypothetical protein	PFE0895c	zinc finger protein, putative
TGME49_001380	chorismate synthase, putative	PFF1105c	chorismate synthase (CS)
TGME49_001400	hypothetical protein	MAL7P1.37	sin3 associated polypeptide p18-like protein
TGME49_001680	eukaryotic translation initiation factor 3 subunit 10, putative	PFL0625c	eukaryotic translation initiation factor 3 subunit 10, putative
TGME49_001700	sec 13, putative	PFL1480w	protein transport protein Sec13, putative
TGME49_001710	U3 small nucleolar ribonucleoprotein complex-associated protein, putative	PFL1290w	conserved protein, unknown function
TGME49_001750	Tctex-1 family domain containing protein	PF11_0148	dynein light chain type 2, putative
TGME49_001790	forkhead-associated domain-containing protein	PF13_0042	fork head domain protein, putative
TGME49_001830	hypothetical protein, conserved	PF11_0248	mitochondrial ribosomal protein L37, putative
TGME49_001840	eukaryotic aspartyl protease, putative	PF14_0076	plasmepsin I (PMI)
TGME49_002040	hypothetical protein, conserved	PF10_0312	conserved Plasmodium protein, unknown function
TGME49_002130	hypothetical protein	PF13_0120	conserved Plasmodium protein, unknown function
TGME49_002180	hypothetical protein, conserved	PFC0571c	conserved Plasmodium protein, unknown function
TGME49_002190	hypothetical protein	PF14_0058	conserved Plasmodium protein, unknown function
TGME49_002230	histone deactylase, putative	PF14_0690	histone deacetylase, putative
TGME49_002250	hypothetical protein	PFL0250w	conserved Plasmodium protein, unknown function
TGME49_002290	hypothetical protein, conserved	PFI0845w	conserved Plasmodium membrane protein, unknown function
TGME49_002300	inosine triphosphate pyrophosphatase, putative	MAL7P1.110	Ham1-like protein, putative
TGME49_002310	glycoprotease family domain-containing protein	PF10_0299	glycoprotease, putative
TGME49_002350	hypothetical protein	PF14_0212	mitochondrial ribosomal protein L21 precursor, putative
TGME49_002360	hypothetical protein	PFL2305w	conserved Plasmodium protein, unknown function
TGME49_002370	TCP-1/cpn60 family chaperonin, putative	PFC0900w	T-complex protein 1 epsilon subunit, putative
TGME49_002380	rab GDP dissociation inhibitor alpha, putative	PFL2060c	rab specific GDP dissociation inhibitor (rabGDI)
TGME49_002390	hypothetical protein	PF14_0074	conserved Plasmodium protein, unknown function
TGME49_002410	hypothetical protein, conserved	PFF1280w	Sec14 domain containing protein
TGME49_002460	diacylglycerol kinase, putative	PF14_0681	diacylglycerol kinase, putative
TGME49_002470	zinc finger (C2H2 type) domain-containing protein	PF14_0107	ribosome maturation protein SBDS, putative
TGME49_002490	hypothetical protein	PFL1010c	histone-lysine N-methyltransferase, H3 lysine-4 specific (SET10)
TGME49_002500	hypothetical protein	MAL13P1.130	glideosome associated protein with multiple membrane spans 1 (GAPM1)
TGME49_002530	aspartyl-tRNA synthetase, putative	PFA0145c	aspartyl-tRNA synthetase
TGME49_002540	3',5'-cyclic nucleotide phosphodiesterase, putative	MAL13P1.118	3',5'-cyclic nucleotide phosphodiesterase, putative (PDEbeta)
TGME49_002570	ribophorin I, putative	PFC0490w	conserved Plasmodium protein, unknown function
TGME49_002590	hypothetical protein, conserved	PFB0585w	Leu/Phe-tRNA protein transferase, putative
TGME49_002630	AFG3 ATPase family protein	PF11_0203	peptidase, putative
TGME49_002680	mitochondrial-processing peptidase alpha subunit, putative	PFE1155c	mitochondrial processing peptidase alpha subunit, putative
TGME49_002690	DNA-directed RNA polymerase II subunit, putative	PFA0505c	DNA-directed RNA polymerase 2, putative
TGME49_002720	ribonuclease II RNB family protein	PFI0295c	RNB-like protein, putative
TGME49_002740	hypothetical protein	PF14_0023	conserved Plasmodium protein, unknown function
TGME49_002750	exosome complex exonuclease, putative	MAL13P1.204	exosome complex component RRP42, putative (RRP42)
TGME49_002790	dihydrouridine synthase domain-containing protein	PF14_0086	tRNA-dihydrouridine synthase, putative
TGME49_002800	cytochrome c oxidase assembly protein COX11, putative	PF14_0721	cytochrome c oxidase assembly protein, putative
TGME49_002810	DnaJ domain-containing protein	PF07_0103	mitochondrial import inner membrane translocase subunit tim14, putative
TGME49_002820	ubiquitin-conjugating enzyme E2, putative	PFI1030c	ubiquitin conjugating enzyme, putative
TGME49_002840	zinc finger (C3HC4 type) / FHA domain-containing protein	MAL13P1.405	conserved protein, unknown function
TGME49_002850	hypothetical protein	PFL1080c	ATP-binding protein, putative
TGME49_002870	mitochondrial carrier domain-containing protein	PFI0610w	conserved Plasmodium protein, unknown function
TGME49_002880	mitochondrial carrier domain-containing protein	PF08_0093	mitochondrial carrier protein, putative
TGME49_002920	para-aminobenzoate synthase, putative	PFI1100w	para-aminobenzoic acid synthetase (pBAS)
TGME49_002960	glycine cleavage system H protein, putative	PF11_0339	glycine cleavage H protein (GCVH)
TGME49_003010	Aurora kinase	MAL13P1.278	serine/threonine protein kinase, putative (ARK3)
TGME49_003030	hypothetical protein	PFL2325c	bax inhibitor 1, putative
TGME49_003080	RNA recognition motif-containing protein	PF13_0318	RNA binding protein, putative
TGME49_003140	dynein beta chain, flagellar outer arm, putative	PF10_0224	dynein heavy chain, putative
TGME49_003160	hypothetical protein, conserved	PF14_0149	conserved Plasmodium protein, unknown function
TGME49_003170	replication factor-A C terminal domain-containing protein	PFI0235w	replication protein A1, small fragment
TGME49_003280	hypothetical protein	PFL2145w	conserved Plasmodium protein, unknown function
TGME49_003300	hypothetical protein	PFL0295c	conserved protein, unknown function
TGME49_003360	hypothetical protein	MAL13P1.360	conserved Plasmodium protein, unknown function
TGME49_003380	DnaJ domain-containing protein	PFL0815w	DNA-binding chaperone, putative
TGME49_003390	CRAL/TRIO domain-containing protein	PFI1015w	conserved Plasmodium protein, unknown function
TGME49_003420	phosphopantethiene--protein transferase domain containing protein	PFD0980w	holo-(acyl-carrier protein) synthase, putative
TGME49_003440	anaphase-promoting complex subunit 10 domain-containing protein	PFL0850w	anaphase promoting complex subunit 10, putative
TGME49_003450	hypothetical protein, conserved	PFA0230c	conserved Plasmodium protein, unknown function
TGME49_003460	hypothetical protein, conserved	PFA0575c	conserved Plasmodium protein, unknown function
TGME49_003480	hypothetical protein, conserved	PFL0530c	conserved Plasmodium protein, unknown function
TGME49_003510	zinc finger (C3HC4 RING finger) protein, putative	PF11_0244	RING zinc finger protein, putative
TGME49_003610	3'-5' exoribonuclease csl4, putative	MAL7P1.104	3'-5' exoribonuclease Csl4 homolog, putative
TGME49_003620	hypothetical protein	PF13_0068	mitochondrial ribosomal protein S35 precursor, putative
TGME49_003630	ribosomal protein L41	PFC0200w	60S ribosomal protein L44, putative
TGME49_003730	hypothetical protein	MAL13P1.72	conserved Plasmodium protein, unknown function
TGME49_003810	kelch motif domain-containing protein	PF11_0268	kelch protein, putative
TGME49_003830	zinc finger (C3HC4 type) / FHA domain-containing protein	PFL0275w	zinc finger protein, putative
TGME49_003840	helicase, putative	PF11_0077	DEAD/DEAH box helicase, putative
TGME49_003870	isy1-like splicing family domain-containing protein	PF14_0688	pre-mRNA-splicing factor ISY1 homolog, putative
TGME49_003910	TBC domain-containing protein	PFI0345w	GTPase activator, putative
TGME49_003940	ABC1 domain-containing protein	PF08_0098	ABC1 family, putative (ABCK1)
TGME49_003950	myb-like DNA-binding / high mobility group box domain-containing protein	PFL0290w	high mobility group protein B3, putative (HMGB3)
TGME49_003970	dolichyl-di-phosphooligosaccharide-protein glycotransferase, putative	PFI0960w	dolichyl-diphosphooligosaccharide-protein glycosyltransferase, putative
TGME49_004020	60S ribosomal protein L8, putative	PFE0845c	60S ribosomal protein L8, putative
TGME49_004050	subtilase family serine protease, putative	PFE0370c	subtilisin-like protease 1 (SUB1)
TGME49_004060	SNARE domain-containing protein	PFL0505c	syntaxin, Qa-SNARE family (SYN2)
TGME49_004070	YT521-B-like family domain-containing protein	PFC0410w	YT521-B-like family protein, putative
TGME49_004100	Wee kinase	PF14_0423	eukaryotic initiation factor 2alpha kinase 1 (EIK1)
TGME49_004160	hypothetical protein	PF10_0183	eukaryotic translation initiation factor subunit eIF2A, putative
TGME49_004280	CMGC kinase, Dyrk family	PF14_0408	serine/threonine protein kinase (SRPK2)
TGME49_004350	hypothetical protein	MAL8P1.75a	GTPase, putative
TGME49_004370	hypothetical protein	PF14_0671	conserved protein, unknown function
TGME49_004400	ATP synthase alpha chain, putative	PFB0795w	ATP synthase F1, alpha subunit
TGME49_004410	endonuclease/exonuclease/phosphatase domain-containing protein	PF13_0336	DNase I-like protein, putative
TGME49_004480	DnaJ domain-containing protein	PF11_0099	heat shock protein DnaJ homologue Pfj2
TGME49_004540	hypothetical protein	PFL0985c	ribosome biogenesis protein TSR3, putative (TSR3)
TGME49_005010	splicing factor 3B subunit 1, putative	PFC0375c	splicing factor 3B subunit 1, putative (SF3B1)
TGME49_005070	hypothetical protein	PF14_0805	conserved Plasmodium protein, unknown function
TGME49_005150	hypothetical protein	PF10_0181	conserved protein, unknown function
TGME49_005180	U1 small nuclear ribonucleoprotein, putative	MAL13P1.338	U1 small nuclear ribonucleoprotein, putative
TGME49_005200	hypothetical protein	PF11_0168	rhoptry neck protein 4 (RON4)
TGME49_005220	U5 snRNP-associated 102 kDa protein, putative	PF11_0108	pre-mRNA-processing factor 6, putative (PRPF6)
TGME49_005240	cleft lip and palate associated transmembrane protein 1, putative	PF11_0384	conserved Plasmodium membrane protein, unknown function
TGME49_005280	hypothetical protein	MAL7P1.34	conserved Plasmodium membrane protein, unknown function
TGME49_005320	hypothetical protein	MAL7P1.125	conserved Plasmodium protein, unknown function
TGME49_005340	40S ribosomal protein S12, putative	PFC0295c	40S ribosomal protein S12, putative
TGME49_005350	fatty acid elongation protein, putative	PFA0455c	fatty acid elongation protein, GNS1/SUR4 family, putative
TGME49_005360	hypothetical protein	PFL2505c	rhoptry neck protein 3 (RON3)
TGME49_005440	TCP-1/cpn60 family chaperonin, putative	PFL1425w	T-complex protein 1, gamma subunit, putative
TGME49_005460	AN1-like Zinc finger-containing protein	PFE0200c	AN1-like zinc finger family protein
TGME49_005470	elongation factor 2, putative	PF14_0486	elongation factor 2
TGME49_005490	integral membrane protein, putative	MAL8P1.13	folate transporter 1 (FT1)
TGME49_005500	hypothetical protein, conserved	PF08_0127	conserved Plasmodium protein, unknown function
TGME49_005510	nucleolar protein NOP5, putative	PF10_0085	small subunit rRNA processing protein, putative
TGME49_005540	RNA helicase, putative	PF14_0185	ATP-dependent RNA helicase, putative
TGME49_005560	nascent polypeptide-associated complex alpha chain, putative	PFF1050w	nascent polypeptide associated complex alpha chain, putative
TGME49_005570	hypothetical protein, conserved	PFF0410w	conserved Plasmodium protein, unknown function
TGME49_005600	zinc finger (C3HC4 RING finger) protein, putative	PFF1325c	E3 ubiquitin-protein ligase RNF5, putative (RNF5)
TGME49_005620	hypothetical protein	PFF0690c	organic anion transporter
TGME49_005650	hypothetical protein	PF14_0471	transcription factor with AP2 domain(s), putative (ApiAP2)
TGME49_005660	F5/8 type C domain-containing protein	PF14_0532	LCCL domain-containing protein (CCp2)
TGME49_005670	SF-assemblin, putative	PF14_0311	SF-assemblin, putative
TGME49_005710	lysyl-tRNA synthetase, putative	PF13_0262	lysine-tRNA ligase, putative
TGME49_005720	adenosine/AMP deaminase domain containing protein	PF10_0289	adenosine deaminase, putative
TGME49_005730	hypothetical protein	PFF0840w	conserved Plasmodium protein, unknown function
TGME49_005740	hypothetical protein	MAL8P1.105	conserved protein, unknown function
TGME49_005760	hypothetical protein, conserved	PFL0910c	secreted ookinete protein, putative (PSOP17)
TGME49_006310	cytochrome C oxidase assembly protein, putative	PFE0970w	cytochrome c oxidase assembly protein (heme A: farnesyltransferase), putative
TGME49_006320	hypothetical protein	PF13_0154	conserved Plasmodium protein, unknown function
TGME49_006360	peptidyl-tRNA hydrolase domain-containing protein	PFD0480w	peptide chain release factor 2, putative
TGME49_006400	DNA photolyase, putative	PFE0675c	deoxyribodipyrimidine photolyase (photoreactivating enzyme, DNA photolyase), putative
TGME49_006430	formin homology 2 domain-containing protein	PFE1545c	formin 1, putative
TGME49_006470	dihydrolipoyl dehydrogenase, putative	PFL1550w	lipoamide dehydrogenase (mLipDH)
TGME49_006480	hypothetical protein, conserved	PFB0600c	conserved Plasmodium protein, unknown function
TGME49_006490	metacaspase 1 precursor, putative	PF13_0289	metacaspase 1 (MCA1)
TGME49_006500	hypothetical protein	PFL1255c	conserved Plasmodium protein, unknown function
TGME49_006510	peptidase M16 domain containing protein	PF11_0226	petidase, M16 family
TGME49_006550	hypothetical protein	PF14_0419	conserved Plasmodium protein, unknown function
TGME49_006560	troponin C, putative	PF14_0420	calmodulin-like protein
TGME49_006580	hypothetical protein, conserved	PFL0925w	formin 2
TGME49_006590	CAM kinase, CDPK family	PFF0520w	calcium-dependent protein kinase (CDPK2)
TGME49_006610	biotin requiring domain-containing protein / 2-oxo acid dehydrogenases acyltransferase catalytic domain-containing protein	PF10_0407	dihydrolipoamide acyltransferase component E2 (DLAT)
TGME49_006620	hypothetical protein	PFF0380w	conserved Plasmodium protein, unknown function
TGME49_006670	hypothetical protein	MAL7P1.126	conserved Plasmodium protein, unknown function
TGME49_006690	hypothetical protein, conserved	PFD1110w	glideosome associated protein with multiple membrane spans 2 (GAPM2)
TGME49_006710	hypothetical protein, conserved	PF11_0383	conserved Plasmodium protein, unknown function
TGME49_007020	hypothetical protein, conserved	PFL0235w	conserved Plasmodium protein, unknown function
TGME49_007040	hypothetical protein	PF08_0061	conserved Plasmodium protein, unknown function
TGME49_007060	ribonucleotide-diphosphate reductase, small subunit, putative	PF14_0053	ribonucleotide reductase small subunit (RNR)
TGME49_007070	glycosyl transferase, putative	PFB0515w	dolichol-linked oligosaccharide biosynthesis enzyme, putative
TGME49_007120	hypothetical protein, conserved	PF14_0372	conserved Plasmodium protein, unknown function
TGME49_007180	indole-3-glycerol phosphate synthase domain containing protein	MAL13P1.319	indole-3-glycerol-phosphate synthase, putative
TGME49_007200	hypothetical protein	PFI1190w	conserved Plasmodium protein, unknown function
TGME49_007390	clathrin coat assembly protein, putative	PF11_0202	clathrin coat assembly protein, putative
TGME49_007400	hypothetical protein, conserved	PF10_0148	conserved protein, unknown function
TGME49_007430	ATP-dependent RNA helicase DDX family protein, putative	PFE1085w	DEAD/DEAH box ATP-dependent RNA helicase, putative
TGME49_007440	hypothetical protein	PF11_0065	40S ribosomal protein S4, putative
TGME49_007450	hypothetical protein, conserved	PF11_0068	conserved protein, unknown function
TGME49_007460	GTP-binding protein, putative	MAL13P1.51	secretory complex protein 61 alpha,Rab GTPase 5b (Sec61-alpha)
TGME49_007590	T-cell activation protein phosphatase 2C, putative	PF07_0019	conserved Plasmodium protein, unknown function
TGME49_007600	tubulin delta chain, putative	PFI1635w	delta tubulin, putative
TGME49_007620	pyridine nucleotide-disulphide oxidoreductase domain-containing protein	PF07_0085	ferrodoxin reductase-like protein
TGME49_007630	peptide chain release factor 1, putative	PF14_0265	peptide chain release factor 1, putative
TGME49_007640	isoleucine-tRNA synthetase, putative	PF13_0179	isoleucine-tRNA ligase, putative
TGME49_007680	S-phase kinase-associated protein, putative	MAL13P1.337	suppressor of kinetochore protein 1, putative
TGME49_007690	double-stranded DNA-binding domain-containing protein	PFI0450c	apoptosis-related protein (ARP)
TGME49_007710	phosphatidylinositol synthase, putative	MAL13P1.82	phosphatidylinositol synthase (PIS)
TGME49_007720	hypothetical protein	PF14_0214	conserved Plasmodium protein, unknown function
TGME49_007760	DnaJ domain-containing protein	PFD0462w	heat shock protein 40 (DnaJ)
TGME49_007770	proteasome PCI domain-containing protein	PF10_0298	26S proteasome regulatory subunit, putative
TGME49_007790	hypothetical protein	PF14_0634	conserved Plasmodium protein, unknown function
TGME49_007800	hypothetical protein	PFL2045w	conserved protein, unknown function
TGME49_007820	CMGC kinase, MAPK family	PF11_0147	mitogen-activated protein kinase 2 (MAP2)
TGME49_007840	40S ribosomal protein S17, putative	PFL2055w	40S ribosomal protein S17, putative
TGME49_007900	transcription factor IIIB subunit, putative	PF14_0469	transcription factor IIIb subunit, putative
TGME49_007910	manganese resistance 1 protein, putative	PFF0170w	cation/H antiporter (CHA)
TGME49_007930	phosphatidylethanolamine-binding protein, putative	PFL0955c	raf kinase inhibitor (RKIP)
TGME49_007940	ribosomal protein S9 domain-containing protein	PF11_0382	mitochondrial ribosomal protein S9 precursor, putative
TGME49_007960	hypothetical protein, conserved	PF11_0085	conserved Plasmodium protein, unknown function
TGME49_007990	ftsJ-like methyltransferase domain-containing protein	PF13_0286	large subunit rRNA methyltransferase, putative
TGME49_008020	hypothetical protein	PFF0670w	transcription factor with AP2 domain(s) (ApiAP2)
TGME49_008040	aldo/keto reductase family oxidoreductase, putative	MAL13P1.324	aldo-keto reductase, putative
TGME49_008070	inositol polyphosphate kinase domain-containing protein	PF13_0089	inositol polyphosphate kinase, putative
TGME49_008320	polynucleotide kinase-3'-phosphatase, putative	PF13_0334	bifunctional polynucleotide phosphatase/kinase (PNKP)
TGME49_008340	hypothetical protein	PF11_0424	conserved Plasmodium protein, unknown function
TGME49_008440	hypothetical protein, conserved	PFI1660w	conserved Plasmodium protein, unknown function
TGME49_008490	hypothetical protein	PF14_0292	large ribosomal subunit associated GTPase, putative
TGME49_008500	protein phosphatase 2C, putative	PFL2365w	protein phosphatase, putative
TGME49_008530	nicotinate phosphoribosyltransferase, putative	PFF1410c	nicotinate phosphoribosyltransferase, putative
TGME49_008540	ATP-dependent RNA helicase, putative	MAL8P1.19	ATP-dependent RNA helicase DBP10, putative (DBP10)
TGME49_008580	DNA ligase 1 precursor, putative	MAL13P1.22	DNA ligase I (LigI)
TGME49_008590	vacuolar ATP synthase subunit H, putative	PF13_0034	vacuolar ATP synthase subunit h, putative
TGME49_008720	phosphatase, putative	PF11_0139	protein tyrosine phosphatase (PRL)
TGME49_008750	RWD domain-containing protein	MAL8P1.41	RWD domain-containing protein, putative
TGME49_008780	ubiquitin-conjugating enzyme E2, putative	PFI0740c	ubiquitin conjugating enzyme, putative
TGME49_008800	hypothetical protein, conserved	PFL0640w	conserved Plasmodium protein, unknown function
TGME49_008820	1-deoxy-D-xylulose 5-phosphate synthase, putative	MAL13P1.186	1-deoxy-D-xylulose 5-phosphate synthase
TGME49_009000	HECT-domain (ubiquitin-transferase) containing protein	PFF1365c	HECT-domain (ubiquitin-transferase), putative
TGME49_009030	actin	PFL2215w	actin I (ACT1)
TGME49_009050	Tyrosine kinase-like (TKL) protein	PFF1145c	protein kinase, putative (TKL4)
TGME49_009080	transport protein particle component Bet3 domain-containing protein	PFF0905w	transport protein particle (TRAPP) component, putative
TGME49_009100	hypothetical protein	PF13_0020	conserved Plasmodium protein, unknown function
TGME49_009110	hypothetical protein	PF10_0314	mRNA-decapping enzyme subunit 1, putative (DCP1)
TGME49_009140	anti-silencing protein 1, putative	PFL1180w	chromatin assembly protein (ASF1), putative
TGME49_009160	glycylpeptide N-tetradecanoyltransferase, putative	PF14_0127	N-myristoyltransferase (NMT)
TGME49_009190	ABC transporter, putative	PF13_0218	ABC transporter (MDR family), putative (MDR5)
TGME49_009200	hypothetical protein, conserved	PFL1025c	conserved Plasmodium protein, unknown function
TGME49_009240	hypothetical protein, conserved	PFF1085c	RNA methyltransferase, putative
TGME49_009260	cytochrome c oxidase, putative	PFI1365w	cytochrome c oxidase subunit 5B, putative (COX5B)
TGME49_009290	40S ribosomal protein S28, putative	PF14_0585	40S ribosomal protein S28e, putative
TGME49_009300	dynein intermediate chain, putative	PFI1080w	dynein intermediate chain 2, ciliary
TGME49_009430	U3 small nucleolar ribonucleoprotein protein IMP3, putative	PF14_0584	mitochondrial ribosomal protein S4/S9 precursor, putative
TGME49_009450	TLD domain-containing protein	MAL13P1.395	krox-like protein. putative
TGME49_009550	hypothetical protein	MAL13P1.78	conserved Plasmodium protein, unknown function
TGME49_009650	hypothetical protein	PF13_0080	telomerase reverse transcriptase, putative (TERT)
TGME49_009680	hypothetical protein	PF07_0041	conserved Plasmodium protein, unknown function
TGME49_009690	U2 small nuclear ribonucleoprotein, putative	PFI1695c	small nuclear ribonucleoprotein (snRNP), putative
TGME49_009710	50S ribosomal protein L28, putative	PFE0145w	organelle ribosomal protein L28 precursor, putative
TGME49_009720	hypothetical protein	PFL1825w	conserved Plasmodium membrane protein, unknown function
TGME49_009770	DNA repair helicase, putative	PF14_0081	DNA-repair helicase, putative
TGME49_009870	pyridoxal phosphate phosphatase, putative	PF07_0059	4-nitrophenylphosphatase (PNPase)
TGME49_009880	glutamic acid-rcih protein, putative	PF14_0409	conserved Plasmodium protein, unknown function
TGME49_009890	hypothetical protein, conserved	PFL1160c	conserved Plasmodium protein, unknown function
TGME49_009900	hypothetical protein	PFC0911c	conserved Plasmodium protein, unknown function
TGME49_009910	histone H2B variant 1	PF07_0054	histone H2B variant, putative (H2Bv)
TGME49_009950	thioredoxin, putative	PF11_0055	conserved protein, unknown function
TGME49_009970	gamma-tubulin complex component 4, putative	PF14_0414	conserved Plasmodium protein, unknown function
TGME49_010280	PEK kinase	PFF0260w	serine/threonine protein kinase (ARK1)
TGME49_010360	DEAD/DEAH box helicase, putative	PFE1390w	RNA helicase 1
TGME49_010410	high mobility group protein	MAL8P1.72	high mobility group protein B2 (HMGB2)
TGME49_010430	DnaJ domain-containing protein	PF11_0433	conserved Plasmodium protein, unknown function
TGME49_010440	hypothetical protein, conserved	MAL13P1.170	nucleotidyltransferase, putative
TGME49_010690	40s ribosomal protein S6, putative	PF13_0228	40S ribosomal protein S6, putative
TGME49_010750	hypothetical protein	PFF0180w	phenylalanyl-tRNA synthetase subunit, putative
TGME49_010780	ubiquitin carboxyl-terminal hydrolase, putative	PF07_0035	Cg1 protein
TGME49_010790	dihydroorotate dehydrogenase	PFF0160c	dihydroorotate dehydrogenase, mitochondrial precursor (DHODH)
TGME49_010800	hypothetical protein, conserved	PFC0270w	activator of Hsp90 ATPase (AHA1)
TGME49_010830	RIO1 family domain-containing protein	PFL1490w	atypical protein kinase, RIO family, putative
TGME49_010840	arginyl-tRNA synthetase, putative	PFL0900c	arginyl-tRNA synthetase, putative
TGME49_010960	replication factor C subunit, putative	PFL2005w	replication factor C subunit 4, putative
TGME49_010980	hypothetical protein, conserved	PF14_0502	U1 snRNA associated protein, putative
TGME49_011020	RNA-binding protein, putative	PFI1175c	RNA binding protein, putative
TGME49_011040	Sec61beta family protein	MAL8P1.51	secretory complex protein 61 beta subunit (Sec61-beta)
TGME49_011060	hypothetical protein	PF08_0134	conserved Plasmodium protein, unknown function
TGME49_011090	cysteine desulfurase, putative	MAL7P1.150	cysteine desulfurase, putative (NFS)
TGME49_011220	hypothetical protein	PF13_0189	conserved Plasmodium protein, unknown function
TGME49_011230	translation initiation factor eIF-2B subunit alpha, putative	PF08_0009	translation initiation factor EIF-2b alpha subunit, putative
TGME49_011240	peptidyl-tRNA hydrolase PTH2 domain-containing protein	PFD0355c	peptidyl-tRNA hydrolase PTH2, putative
TGME49_011250	hypothetical protein	PFC0885c	conserved Plasmodium protein, unknown function
TGME49_011350	CBS domain-containing protein	PFI1560c	conserved Plasmodium membrane protein, unknown function
TGME49_011390	hypothetical protein	PF11_0457	ubiquitin activating enzyme (E1) subunit Aos1, putative (AOS1)
TGME49_011400	helicase, putative	PFD0245c	ATP-dependent RNA helicase, putative
TGME49_011410	hypothetical protein, conserved	PFI0365w	translation initiation factor SUI1, putative
TGME49_011430	leucine rich repeat protein, putative	PFI1470c	leucine-rich repeat protein (LRR8)
TGME49_011450	hypothetical protein, conserved	PFE0815w	tRNA pseudouridine synthase, putative
TGME49_011480	GTP-binding protein EngA , putative	PFL0835w	GTP binding protein, putative
TGME49_011600	hypothetical protein	PFL0840c	conserved Plasmodium protein, unknown function
TGME49_011660	hypothetical protein	PF13_0348	rhoptry protein (Rhop148)
TGME49_011680	protein disulfide isomerase	MAL8P1.17	protein disulfide isomerase (PDI8)
TGME49_011690	ATP-dependent helicase, putative	MAL7P1.12	erythrocyte membrane-associated antigen
TGME49_011710	TB2/DP1, HVA22 domain-containing protein	MAL13P1.288	conserved Plasmodium protein, unknown function
TGME49_011730	SET domain-containing protein	PFD0190w	SET domain protein, putative (SET8)
TGME49_011900	hypothetical protein	PF14_0509	RAP protein, putative
TGME49_012100	molybdenum cofactor synthesis protein, putative	PF13_0344	ubiquitin-activating enzyme (Uba2)
TGME49_012130	patatin-like phospholipase domain-containing protein	PFI1180w	patatin-like phospholipase, putative
TGME49_012140	hypothetical protein	PF11_0482	conserved Plasmodium protein, unknown function
TGME49_012150	hypothetical protein	PFF0765c	conserved Plasmodium protein, unknown function
TGME49_012190	RNA recognition motif domain containing protein	PF11_0402	conserved Plasmodium protein, unknown function
TGME49_012220	hypothetical protein, conserved	PFE0230w	conserved Plasmodium protein, unknown function
TGME49_012250	XPG N-terminal domain containing protein	PF10_0040	conserved Plasmodium protein, unknown function
TGME49_012270	hypothetical protein, conserved	PF14_0325	conserved Plasmodium membrane protein, unknown function
TGME49_012290	40s ribosomal protein s19, putative	PFD1055w	40S ribosomal protein S19, putative
TGME49_012310	vacuolar ATP synthase 16 kDa proteolipid subunit, putative	PFE0965c	vacuolar ATP synthetase
TGME49_012760	hypothetical protein	PF14_0592	conserved Plasmodium protein, unknown function
TGME49_012820	ubiquitin family domain-containing protein	PFI1085w	ubiquitin-like protein, putative
TGME49_012910	rhomboid family domain-containing protein	MAL8P1.16	rhomboid protease ROM3 (ROM3)
TGME49_012920	hypothetical protein	MAL8P1.50	conserved Plasmodium protein, unknown function
TGME49_012930	NifU-like domain-containing protein	PFI1835c	NifU-like protein, putative
TGME49_012940	hypothetical protein	PFB0185w	conserved Plasmodium protein, unknown function
TGME49_012950	ADP-ribosylation factor domain-containing protein	PF14_0399	ADP-ribosylation factor, putative
TGME49_012960	hypothetical protein, conserved	PFL1485w	conserved Plasmodium protein, unknown function
TGME49_013000	activator 1 36 kDa, putative	PF14_0601	replication factor C3 (RFC3)
TGME49_013010	hypothetical protein	PFF1175c	conserved Plasmodium protein, unknown function
TGME49_013070	hypothetical protein, conserved	PFL0490c	conserved Plasmodium protein, unknown function
TGME49_013090	sec1 family domain-containing protein	PF10_0331	Sec1 family protein, putative
TGME49_013100	YGGT family domain protein	PFC0556c	apicoplast conserved ycf19 protein precursor, unknown function
TGME49_013350	40S ribosomal protein S15, putative	MAL13P1.92	40S ribosomal protein S15/S19, putative
TGME49_013410	small nuclear ribonucleoprotein F, putative	PF11_0280	small nuclear ribonucleoprotein F, putative (SNRPF)
TGME49_013420	hypothetical protein, conserved	PF11_0153	conserved Plasmodium protein, unknown function
TGME49_013550	zinc finger DHHC domain-containing protein	MAL7P1.68	zinc finger protein, putative (ERF2)
TGME49_013650	conserved hypothetical ATP binding domain-containing protein	PF13_0261	nucleolar preribosomal associated cytoplasmic ATPase, putative
TGME49_013690	hypothetical protein	PFC0845c	ubiquitin-protein ligase, putative
TGME49_013730	lanthionine synthetase C-like protein 1, putative	PFE1265w	G-protein coupled receptor, putative
TGME49_013740	methyltransferase domain containing protein	PFD0460c	conserved Plasmodium protein, unknown function
TGME49_013750	hypothetical protein	PF14_0050	conserved Plasmodium protein, unknown function
TGME49_013770	RNA helicase, putative	PFF0100w	ATP-dependent RNA helicase, putative
TGME49_013800	protein phosphatase 2B regulatory subunit	PF14_0492	protein phosphatase 2b regulatory subunit, putative
TGME49_013870	ubiquitin carboxyl-terminal hydrolase, putative	PFD0655c	ubiquitin carboxyl-terminal hydrolase 13, putative (USP13)
TGME49_013890	hypothetical protein, conserved	PFF1385c	conserved Plasmodium protein, unknown function
TGME49_013900	regulator of chromosome condensation, putative	MAL7P1.38	regulator of chromosome condensation, putative
TGME49_013910	hypothetical protein, conserved	PF14_0453	conserved Plasmodium protein, unknown function
TGME49_013930	exosome complex exonuclease, putative	PF13_0340	exosome complex exonuclease, putative
TGME49_013940	CHCH domain-containing protein	PFL1685w	conserved Plasmodium protein, unknown function
TGME49_013970	NOL1/NOP2/sun family domain-containing protein	PFL1475w	sun-family protein, putative
TGME49_014090	hypothetical protein	PFL0130c	conserved protein, unknown function
TGME49_014110	yip1 domain-containing protein	PF14_0689	Yip1 protein, putative
TGME49_014150	mitochondrial import inner membrane translocase subunit, putative	PF13_0300	mitochondrial inner membrane translocase, putative
TGME49_014170	hypothetical protein	PF14_0403	protein prenyltransferase alpha subunit, putative
TGME49_014180	EPN3 protein	PFL2195w	clathrin coat assembly protein AP180, putative
TGME49_014200	WD-40 repeat protein, putative	PF10_0128	U3 snoRNA-associated small subunit rRNA processing protein, putative
TGME49_014210	centromere/microtubule binding protein, putative	PF14_0174	pseudouridine synthase, putative
TGME49_014230	dopey, N-terminal domain-containing protein	PFC0245c	conserved Plasmodium protein, unknown function
TGME49_014240	bromodomain-containing protein	MAL7P1.134	conserved Plasmodium protein, unknown function
TGME49_014250	hypothetical protein	PF07_0093	conserved Plasmodium protein, unknown function
TGME49_014270	translation initiation factor IF-2, putative	PFF0345w	translation initiation factor IF-2, putative
TGME49_014280	DJ-1/PfpI family domian-containing protein	PF10_0147	FAD synthetase, putative
TGME49_014290	intracellular protease, putative	PFF1335c	4-methyl-5(B-hydroxyethyl)-thiazol monophosphate biosynthesis enzyme
TGME49_014300	hypothetical protein	PFI0210c	conserved protein, unknown function
TGME49_014320	facilitative glucose transporter, putative	PFB0210c	hexose transporter (HT)
TGME49_014340	hypothetical protein, conserved	PF10_0073	conserved Plasmodium protein, unknown function
TGME49_014350	GTP binding protein, putative	MAL7P1.122	GTP binding protein, putative
TGME49_014470	ulp1 protease family, C-terminal catalytic domain-containing protein	PFL1635w	sentrin-specific protease 1 (SENP1)
TGME49_014490	M16 family peptidase, putative	PF11_0189	insulinase, putative
TGME49_014520	hypothetical protein	PFL2125c	transcription factor Tfb2, putative
TGME49_014530	DnaJ domain-containing protein	MAL13P1.162	DnaJ protein, putative
TGME49_014560	hypothetical protein	MAL13P1.103	conserved Plasmodium protein, unknown function
TGME49_014590	microfibrillar-associated protein 1, putative	MAL13P1.132	micro-fibrillar-associated protein, putative
TGME49_014610	hypothetical protein	PFE0250w	conserved Plasmodium protein, unknown function
TGME49_014620	hypothetical protein, conserved	PF14_0427	conserved Plasmodium protein, unknown function
TGME49_014770	RAS small GTpase, putative	PFE0625w	Rab GTPase 1b (Rab1b)
TGME49_014780	bis(5'-nucleosyl)-tetraphosphatase (asymmetrical), putative	PFE1035c	BIS(5'-nucleosyl)-tetraphosphatase (diadenosine tetraphosphatase), putative
TGME49_014790	mitochondrial glycoprotein domain-containing protein	PF14_0329	conserved protein, unknown function
TGME49_014820	DNA repair enzyme, putative	PF14_0513	RNA binding protein, putative
TGME49_014840	hypothetical protein	PFL1900w	transcription factor with AP2 domain(s) (ApiAP2)
TGME49_014850	1-deoxy-D-xylulose 5-phosphate reductoisomerase, putative	PF14_0641	1-deoxy-D-xylulose 5-phosphate reductoisomerase (DOXR)
TGME49_014920	hypothetical protein	PFF0740c	conserved Plasmodium membrane protein, unknown function
TGME49_014930	hypothetical protein, conserved	PF10_0236	conserved Plasmodium protein, unknown function
TGME49_014970	DNA replication licensing factor, putative	PF14_0177	minchromosome maintenance (MCM) complex subunit (MCM2)
TGME49_015020	hypothetical protein, conserved	PFA0270c	conserved Plasmodium protein, unknown function
TGME49_015060	small GTP-binding protein sar1, putative	PFD0810w	small GTP-binding protein sar1 (SAR1)
TGME49_015070	ferredoxin	MAL13P1.95	ferredoxin, putative
TGME49_015090	conserved hypothetical ATP-binding domain-containing protein	PFI0865w	XPA binding protein 1, putative
TGME49_015100	hypothetical protein	PFD0555c	conserved Plasmodium protein, unknown function
TGME49_015130	adaptor-related protein complex 3, sigma 2 subunit, putative	PFL2425w	adaptor-related protein complex 3, sigma 2 subunit, putative
TGME49_015170	serine/threonine protein phosphatase, putative	PFI1245c	protein phosphatase-beta
TGME49_015210	F-box domain-containing protein	PF14_0703	conserved Plasmodium protein, unknown function
TGME49_015230	splicing factor U2AF-associated protein, related	MAL7P1.157a	RNA binding protein, putative
TGME49_015250	thiamin pyrophosphokinase, putative	PFI1195c	thiamine pyrophosphokinase (TPK)
TGME49_015260	carbamoyl phosphate synthetase II	PF13_0044	carbamoyl phosphate synthetase (cpsSII)
TGME49_015280	iron-sulfur subunit of succinate dehydrogenase, putative	PFL0630w	iron-sulfur subunit of succinate dehydrogenase
TGME49_015290	saccharopine dehydrogenase, putative	PFB0880w	conserved protein, unknown function
TGME49_015350	hypothetical protein	PF13_0081	conserved Plasmodium protein, unknown function
TGME49_015370	hypothetical protein	PF08_0101	conserved Plasmodium protein, unknown function
TGME49_015390	Tim10/DDP family zinc finger containing protein	PFL0430w	tim10 homologue, putative
TGME49_015420	SNARE protein, putative	MAL13P1.135	SNARE protein, putative (YKT6.2)
TGME49_015430	hypothetical protein	PF11_0069	conserved Plasmodium protein, unknown function
TGME49_015460	40S ribosomal protein S24, putative	PFE0975c	40S ribosomal protein S24, putative
TGME49_015470	60S ribosomal protein L10a, putative	PF14_0391	60S ribosomal protein L1, putative
TGME49_015510	S-adenosyl-methyltransferase mraW, putative	PFL1775c	s-adenosyl-methyltransferase, putative
TGME49_015550	hypothetical protein	PF14_0560	conserved Plasmodium protein, unknown function
TGME49_015560	protein arginine N-methyltransferase, putative	PF13_0323	arginine methyltransferase 5, putative (PRMT5)
TGME49_015570	hypothetical protein	PF07_0126	transcription factor with AP2 domain(s) (ApiAP2)
TGME49_015590	succinate dehydrogenase (ubiquinone) flavoprotein subunit, mitochondrial, putative	PF10_0334	flavoprotein subunit of succinate dehydrogenase (SDHA)
TGME49_015610	hypothetical protein, conserved	PF11_0423	conserved Plasmodium protein, unknown function
TGME49_015640	zinc finger (C3HC4 type RING finger) protein, putative	PFD0765w	RING zinc finger protein, putative
TGME49_015700	phosphatidylinositol 3-kinase, putative	PFE0765w	phosphatidylinositol 3-kinase (PI3K)
TGME49_015710	hypothetical protein, conserved	PF10_0315	conserved Plasmodium protein, unknown function
TGME49_015730	hypothetical protein	MAL8P1.131	gas41 homologue, putative
TGME49_015740	hypothetical protein, conserved	PF11_0471	nucleolar preribosomal assembly protein, putative
TGME49_015760	Cytidine and deoxycytidylate deaminase zinc-binding domain-containing protein	PFL0230w	cytidine/deoxycytidylate deaminase, putative
TGME49_015920	hypothetical protein	PF14_0340	conserved Plasmodium protein, unknown function
TGME49_015940	acetyl-CoA transporter, putative	PF10_0360	acetyl-CoA transporter, putative
TGME49_015990	helicase, putative	MAL13P1.134	DEAD box helicase, putative
TGME49_016000	inner membrane complex protein IMC3	PFL1030w	membrane skeletal protein, putative (ALV3)
TGME49_016010	50S ribosomal protein L24, putative	PFF0245w	50S ribosomal protein L24, putative
TGME49_016030	hypothetical protein	PF13_0041	conserved Plasmodium protein, unknown function
TGME49_016040	ribosomal protein S15, putative	PF13_0059	mitochondrial ribosomal protein S15 precursor, putative
TGME49_016070	hypothetical protein	PFF0720w	conserved Plasmodium membrane protein, unknown function
TGME49_016080	hypothetical protein, conserved	PF11_0160	SET domain protein, putative (SET7)
TGME49_016130	ubiquitin-conjugating enzyme E2, putative	PF08_0085	ubiquitin conjugating enzyme, putative
TGME49_016170	selenocysteine lyase, putative	PF07_0068	cysteine desulfurase, putative (SufS)
TGME49_016210	hypothetical protein	PFL0405w	conserved Plasmodium protein, unknown function
TGME49_016220	hypothetical protein, conserved	PF11_0442	transcription factor with AP2 domain(s) (AP2-O)
TGME49_016240	hypothetical protein	PFL0165c	conserved Plasmodium protein, unknown function
TGME49_016250	SMC protein, putative	PF11_0249	conserved Plasmodium protein, unknown function
TGME49_016260	eukaryotic initiation factor-2B gamma subunit, putative	MAL13P1.144	translation initiation factor EIF-2B gamma subunit, putative
TGME49_016390	RNA methyltransferase, putative	PFE1275c	RNA methyltransferase, putative
TGME49_016400	meiotic recombination protein DMC1-like protein, putative	MAL8P1.76	meiotic recombination protein DMC1, putative (DMC1)
TGME49_016410	hypothetical protein, conserved	PF14_0176	conserved Plasmodium protein, unknown function
TGME49_016430	hypothetical protein	PFL1445w	conserved Plasmodium protein, unknown function
TGME49_016450	proteasome subunit alpha type 3, putative	PFC0745c	proteasome component C8, putative
TGME49_016460	hypothetical protein	PFF0570c	conserved Plasmodium protein, unknown function
TGME49_016510	hypothetical protein	MAL7P1.88	thioredoxin-like protein
TGME49_016560	hypothetical protein	PFI1235w	rRNA processing and telomere maintaining methyltransferase, putative
TGME49_016590	transportin, putative	PFF1345w	transportin
TGME49_016600	DNA-(apurinic or apyrimidinic site) lyase, putative	PFC0250c	AP endonuclease (DNA-[apurinic or apyrimidinic site] lyase), putative
TGME49_016630	hypothetical protein, conserved	PF14_0249	conserved Plasmodium protein, unknown function
TGME49_016650	hypothetical protein, conserved	PF08_0073	conserved Plasmodium protein, unknown function
TGME49_016670	KH domain-containing protein	PF10_0115	QF122 antigen
TGME49_016680	ankyrin repeat-containing protein	MAL13P1.71	conserved Plasmodium protein, unknown function
TGME49_016700	peptide deformylase, putative	PFI0380c	peptide deformylase (PDF)
TGME49_016730	DNA replication licensing factor, putative	PFE1345c	minchromosome maintenance (MCM) complex subunit, putative (MCM3)
TGME49_016740	hypothetical protein	MAL13P1.292	riboflavin kinase / FAD synthase family protein, putative
TGME49_016790	ABC transporter, putative	MAL13P1.344	RNAse L inhibitor protein, putative
TGME49_016800	hypothetical protein	PFI1535w	conserved Plasmodium protein, unknown function
TGME49_016820	transmembrane domian-containing protein	PFB0275w	metabolite/drug transporter, putative
TGME49_016860	ATP-dependent RNA helicase, putative	PFB0445c	ATP-dependent RNA helicase UAP56 (UAP56)
TGME49_016870	excision repair protein rad15, putative	PFI1650w	DNA excision-repair helicase, putative
TGME49_016880	receptor for activated C kinase, RACK protein, putative	PF08_0019	receptor for activated c kinase (RACK)
TGME49_016890	hypothetical protein, conserved	PF14_0691	conserved Plasmodium membrane protein, unknown function
TGME49_016900	hypothetical protein, conserved	MAL8P1.31	anamorsin related protein, putative
TGME49_016930	cholinephosphate cytidylyltransferase, putative	MAL13P1.86	choline-phosphate cytidylyltransferase (CCT)
TGME49_016950	pre-mRNA splicing factor RNA helicase, putative	PF08_0042	ATP-dependent RNA helicase prh1, putative
TGME49_016960	elongation factor Tu GTP-binding domain-containing protein	PFA0495c	selenocysteine-specific elongation factor selB homologue, putative
TGME49_016970	hypothetical protein, conserved	PFL2460w	coronin
TGME49_017020	ATPase, AFG1 family domain-containing protein	PFE1090w	nucleotide binding protein, putative
TGME49_017050	transcriptional co-activator ADA2-A	PF10_0143	transcriptional coactivator ADA2 (ADA2)
TGME49_017220	zinc finger (C3HC4 RING finger) protein, putative	PFF0165c	trophozoite exported protein 1 (TEX1)
TGME49_017350	N6-adenosine-methyltransferase 70 kDa subunit, putative	PF07_0123	mRNA (N6-adenosine)-methyltransferase, putative
TGME49_017440	hypothetical protein	PFE0105c	HCNGP-like protein
TGME49_017450	REX1 DNA repair domain-containing protein	PF14_0398	transcription factor TFIIH complex subunit Tfb5, putative
TGME49_017460	glutaminyl-tRNA synthetase, putative	PF13_0170	glutaminyl-tRNA synthetase, putative
TGME49_017480	hypothetical protein	PFL2335w	conserved Plasmodium protein, unknown function
TGME49_017500	high mobility group (HMG)box domain-containing protein	MAL13P1.290	high mobility group protein B4, putative (HMGB4)
TGME49_017540	splicing factor, putative	PFE0865c	pre-mRNA-splicing factor (SR1)
TGME49_017560	DNA-directed RNA polymerase II, 8.2 kDa polypeptide, putative	PF07_0027	DNA-directed RNA polymerase 2 8.2 kDa polypeptide, putative
TGME49_017570	40s ribosomal protein S27, putative	PF13_0045	40S ribosomal protein S27, putative
TGME49_017580	DNA-directed RNA polymerases III, 39 kDa polypeptide, putative	PF14_0207	DNA-directed RNA polymerase III subunit C, putative
TGME49_017590	hypothetical protein	PFE1125w	mitochondrial ribosomal protein L17 precursor, putative
TGME49_017670	ribosomal protein S6, putative	PFI1585c	apicoplast ribosomal protein S6, putative (RPS6)
TGME49_017740	oxoacyl-ACP reductase, putative	PFI1125c	beta-ketoacyl-acyl carrier protein reductase (FabG)
TGME49_017760	GTP-binding protein, putative	PFE0665c	GTP binding protein, putative
TGME49_017780	hypothetical protein	MAL13P1.87	sec20 homolog, putative
TGME49_017820	proteasome PCI domain-containing protein	PFD0880w	golgi organization and biogenesis factor, putative
TGME49_017870	zinc finger DHHC domain-containing protein	PF11_0167	conserved Plasmodium membrane protein, unknown function
TGME49_017880	KH domain-containing protein	PF14_0151	RNA-binding protein Nova-1, putative
TGME49_017890	peroxiredoxin	PF14_0368	thioredoxin peroxidase 1 (Trx-Px1)
TGME49_017900	hypothetical protein, conserved	PF14_0474	conserved Plasmodium protein, unknown function
TGME49_017910	DNA polymerase alpha catalytic subunit	PFD0590c	DNA polymerase alpha
TGME49_018070	hypothetical protein	PF14_0636	conserved Plasmodium protein, unknown function
TGME49_018200	UDP-N-acetylglucosamine pyrophosphorylase, putative	PFE0875c	UTP--glucose-1-phosphate uridylyltransferase, putative
TGME49_018220	CMGC kinase, CDK family TgPK2	MAL13P1.279	protein kinase 5 (PK5)
TGME49_018250	immunoglobulin-binding protein, putative	PF07_0102	immunoglobulin-binding protein 1-related, putative
TGME49_018280	eukaryotic porin domain-containing protein	PFF0825c	mitochondrial import receptor subunit tom40, putative (TOM40)
TGME49_018300	zinc finger (CCCH type) protein, putative	PF11_0357	zinc finger protein, putative
TGME49_018310	thrombospondin type 1 domain-containing protein	MAL8P1.45	conserved Plasmodium protein, unknown function
TGME49_018360	zinc finger (CCCH type) protein, putative	PF13_0314	zinc finger protein, putative
TGME49_018410	60S acidic ribosomal protein P0	PF11_0313	60S ribosomal protein P0
TGME49_018420	pleiotropic regulator 1, putative	PFC0100c	golgi organization and biogenesis factor, putative
TGME49_018470	protein disulfide-isomerase, putative	PF14_0694	protein disulfide isomerase (PDI-14)
TGME49_018510	hypothetical protein, conserved	MAL7P1.124	conserved Plasmodium protein, unknown function
TGME49_018550	PIK3R4 kinase-related protein	PFC0485w	protein kinase, putative
TGME49_018570	hypothetical protein	PFD0905w	conserved Plasmodium protein, unknown function
TGME49_018580	RNA methyltransferase, TrmH family domain-containing protein	PF14_0273	rRNA (adenosine-2'-O-)-methyltransferase, putative
TGME49_018590	protein phosphatase 2C, putative	PF11_0362	protein phosphatase, putative
TGME49_018610	UPF0202 family protein	PF10_0200	ribosomal processing ATPase, putative
TGME49_018720	CAM kinase, CDPK family	PF11_0239	calcium-dependent protein kinase 6 (CDPK6)
TGME49_018740	hypothetical protein	PF11_0394	conserved Plasmodium membrane protein, unknown function
TGME49_018760	alpha-soluble NSF attachment protein, putative	PFE0445c	SNAP protein (soluble N-ethylmaleimide-sensitive factor Attachment Protein), putative
TGME49_018770	mitochondrial carrier domain-containing protein	PF10_0051	ADP/ATP carrier protein, putative
TGME49_018810	histidyl tRNA synthetase 2	PF11_0095	D-tyrosyl-tRNA(Tyr) deacylase (DTD)
TGME49_018820	hypothetical protein, conserved	PF10_0063	DNA/RNA-binding protein Alba 3 (ALBA3)
TGME49_018840	mismatch repair protein, putative	PF14_0051	DNA mismatch repair protein, putative
TGME49_018850	ribosomal protein S9, putative	PF14_0132	40S ribosomal protein S9A, putative
TGME49_018920	proteasome subunit beta type 5, putative	PF10_0111	proteasome subunit beta type-5
TGME49_018940	hypothetical protein	MAL8P1.85	conserved Plasmodium protein, unknown function
TGME49_018960	hypothetical protein	PF10_0075	transcription factor with AP2 domain(s) (ApiAP2)
TGME49_019070	cAMP-dependent protein kinase regulatory subunit, putative	PF14_0173	cyclic nucleotide-binding protein, putative, pseudogene (cNBP)
TGME49_019080	hypothetical protein	PF14_0365	conserved Plasmodium protein, unknown function
TGME49_019140	elongation factor 1, putative	PFC0870w	elongation factor 1 (EF-1), putative
TGME49_019150	krr1 family, zinc finger-containing protein	PF08_0026	conserved protein, unknown function
TGME49_019160	hypothetical protein	PF08_0024	conserved Plasmodium protein, unknown function
TGME49_019190	nuclear movement domain-containing protein	PFI1325w	CS domain protein, putative
TGME49_019200	DEAD/DEAH box RNA helicase, putative	PFL2475w	DEAD/DEAH box ATP-dependent RNA helicase, putative
TGME49_019240	hypothetical protein, conserved	PFF0515c	conserved protein, unknown function
TGME49_019260	cation-transporting ATPase, putative	PFE0805w	cation-transporting ATPase 1 (ATPase1)
TGME49_019280	actin, putative	PF11_0114	actin-like protein homolog, ALP1 homolog
TGME49_019290	F-actin capping protein beta subunit, putative	PFE0880c	f-actin capping protein beta subunit, putative (CP)
TGME49_019300	zinc finger, putative	PFD0405c	zinc finger, RAN binding protein, putative
TGME49_019310	heat shock protein, putative	PF07_0033	heat shock protein 70 (HSP70-z)
TGME49_019320	acid phosphatase, putative	PFI0880c	glideosome-associated protein 50,secreted acid phosphatase (GAP50)
TGME49_019510	GTPase domain-containing protein	PF14_0345	conserved Plasmodium protein, unknown function
TGME49_019520	arginine N-methyltransferase 1	PF14_0242	arginine methyltransferase 1 (PRMT1)
TGME49_019540	alanyl-tRNA synthetase, putative	PF13_0354	alanyl-tRNA synthetase,Alanine--tRNA ligase (AlaRS)
TGME49_019550	dihydrolipoamide succinyltransferase component of 2-oxoglutaratedehydrogenase complex, putative	PF13_0121	dihydrolipamide succinyltransferase component of 2-oxoglutarate dehydrogenase complex
TGME49_019590	ruvB-like 1, putative	PF11_0071	RuvB DNA helicase, putative
TGME49_019600	hypothetical protein	PF14_0603	conserved Plasmodium protein, unknown function
TGME49_019630	NADPH-cytochrome p450 reductase, putative	PFI1140w	flavodoxin-like protein
TGME49_019670	zinc finger (CCCH type) protein, putative	PFI0325c	zinc finger protein, putative
TGME49_019700	DNA replication licensing factor, putative	PF13_0095	DNA replication licensing factor MCM4 (MCM4)
TGME49_019710	hypothetical protein	PFF0325c	conserved Plasmodium protein, unknown function
TGME49_019750	cytochrome c, putative	PF14_0038	cytochrome c, putative
TGME49_019760	N-terminal acetyltransferase complex subunit ARD1, putative	PF10_0036	N-acetyltransferase, putative
TGME49_019770	ribosomal protein S12, putative	PFD0600c	mitochondrial ribosomal protein S12 precursor, putative
TGME49_019790	U4/U6 small nuclear ribonucleoprotein, putative	MAL13P1.45	U4/U6 small nuclear ribonucleoprotein PRP3, putative (PRPF3)
TGME49_019800	vacuolar ATP synthase subunit B, putative	PFD0305c	vacuolar ATP synthase subunit b
TGME49_019820	polyubiquitin, putative	PFL0585w	polyubiquitin (PfpUB)
TGME49_019850	prolyl-tRNA synthetase, putative	PFL0670c	bifunctional aminoacyl-tRNA synthetase, putative
TGME49_019870	DNA replication licensing factor, putative	PF13_0291	minchromosome maintenance (MCM) complex subunit (MCM6)
TGME49_020090	hypothetical protein	PF14_0775	conserved Plasmodium protein, unknown function
TGME49_020100	phosphoribosylpyrophosphate synthetase, putative	PF13_0143	phosphoribosylpyrophosphate synthetase
TGME49_020150	ribosomal protein L16, putative	PF14_0041	mitochondrial ribosomal protein L16 precursor, putative
TGME49_020160	hypothetical protein	PF10_0126	autophagy-related protein 18, putative (ATG18)
TGME49_020200	hypothetical protein, conserved	PFD0415c	conserved Plasmodium protein, unknown function
TGME49_020220	hypothetical protein	PFI0420c	tRNA pseudouridine synthase, putative
TGME49_020230	leucine rich repeat protein, putative	PFL2380c	leucine-rich repeat protein (LRR12)
TGME49_020270	hypothetical protein, conserved	PF13_0226	conserved Plasmodium protein, unknown function
TGME49_020300	ribosomal protein L15, putative	PF14_0270	apicoplast ribosomal protein L15 precursor, putative
TGME49_020320	hypothetical protein	PFD1095w	BSD domain, putative
TGME49_020350	lysyl-tRNA synthetase, putative	PF14_0166	lysine-tRNA ligase, putative
TGME49_020400	actin depolymerizing factor	PFE0165w	actin-depolymerizing factor 1 (ADF1)
TGME49_020440	cyclin-dependent kinase, putative	PFI1155w	conserved Plasmodium protein, unknown function
TGME49_020460	SNF7 family domain-containing protein	PF08_0064	vacuolar protein-sorting protein VPS2, putative
TGME49_020490	hypothetical protein	PF14_0661	small subunit rRNA processing KH domain protein, putative
TGME49_020500	UBX domain-containing protein	MAL8P1.122	ubiquitin regulatory protein, putative
TGME49_020570	hypothetical protein	PFC0740c	RING zinc finger protein, putative
TGME49_020600	hypothetical protein, conserved	PF11_0310	transporter, putative
TGME49_020610	protein phosphatase 2C, putative	PFE1010w	protein phosphatase, putative
TGME49_020860	DEAD/DEAH box helicase, putative	PF14_0563	ATP-dependent RNA helicase DBP5 (DBP5)
TGME49_020910	hypothetical protein	PF10_0335	conserved Plasmodium protein, unknown function
TGME49_020930	hypothetical protein, conserved	PF14_0299	conserved Plasmodium membrane protein, unknown function
TGME49_020940	ribosomal RNA large subunit methyltransferase J, putative	PF13_0052	ribosomal RNA methyltransferase, putative
TGME49_021190	mRNA cleavage factor-like protein, putative	PFA0450c	mRNA cleavage factor-like protein, putative
TGME49_021200	CW-type zinc finger domain-containing protein	PFD0970c	zinc finger protein, putative
TGME49_021230	hypothetical protein	PF11_0281	protein phosphatase, putative
TGME49_021320	acetyl-CoA carboxylase, putative	PF14_0664	biotin carboxylase subunit of acetyl CoA carboxylase, putative (ACC1)
TGME49_021330	DNA gyrase subunit A, putative	PFL1120c	DNA gyrase subunit A (GyrA)
TGME49_021380	hypothetical protein, conserved	PF08_0074	DNA/RNA-binding protein Alba 1 (ALBA1)
TGME49_021410	actin, putative	MAL7P1.153	actin-like protein, putative
TGME49_021440	hypothetical protein	PF14_0404	TRAP-like protein,sporozoite-specific transmembrane protein S6 (TREP)
TGME49_021490	PUA domain-containing, cell cycle regulator protein, putative	PFE1470w	cell cycle regulator protein, putative
TGME49_021510	hypothetical protein, conserved	PFE1165c	conserved Plasmodium protein, unknown function
TGME49_021520	coatomer delta subunit, putative	PF11_0359	coatomer delta subunit, putative
TGME49_021570	hypothetical protein	PF07_0083	small subunit rRNA processing protein, putative
TGME49_021600	hypothetical protein, conserved	PF10_0198	conserved Plasmodium protein, unknown function
TGME49_021650	ATP-dependent RNA helicase, putative	PFE0430w	Pre-mRNA-processing ATP-dependent RNA helicase prp5, putative (PRP5)
TGME49_021670	transcription elongation factor FACT 140 kDa, putative	PFE0870w	FACT complex subunit SPT16, putative (FACT-L)
TGME49_021700	hypothetical protein	PF14_0562	conserved protein, unknown function
TGME49_021850	hypothetical protein	PFD0805w	prohibitin-like protein, putative
TGME49_021910	AN1-like Zinc finger domain-containing protein	PF08_0056	zinc finger protein, putative
TGME49_021940	splicing factor 3a protein, putative	PFF0830w	alpha adaptin-like protein, putative
TGME49_021950	splicing factor 3a protein, putative	PFI1215w	splicing factor 3A subunit 3, putative (SF3A3)
TGME49_021970	hypothetical protein	PFI0635c	conserved Plasmodium protein, unknown function
TGME49_021980	ww domain U1 zinc finger domain-containing protein	PF14_0026	U1 small nuclear ribonucleoprotein C, putative
TGME49_022000	ribosome biogenesis protein Brix, putative	PF07_0122	BRIX protein, putative
TGME49_022040	mog1 protein, putative	MAL13P1.232	mog1 homolog, putative
TGME49_022100	hypothetical protein	PF13_0116	rhoptry protein 2, putative (PRP2)
TGME49_022110	UBA/TS-N domain-containing protein	PFI1525w	conserved Plasmodium protein, unknown function
TGME49_022140	DEAD/DEAH box helicase, putative	PFE0215w	ATP-dependent helicase, putative
TGME49_022180	hypothetical protein	MAL13P1.183	conserved Plasmodium protein, unknown function
TGME49_022200	hypothetical protein	PFF0890c	conserved Plasmodium membrane protein, unknown function
TGME49_022210	SPFH domain / Band 7 family domain-containing protein	PFC0800w	band 7-related protein
TGME49_022220	articulin 4	PF14_0290	conserved Plasmodium protein, unknown function
TGME49_022230	hypothetical protein	PFE0245c	conserved Plasmodium membrane protein, unknown function
TGME49_022290	U6 snRNA-associated Sm-like protein LSm1, putative	PF11_0255	U6 snRNA-associated Sm-like protein LSm1, putative (LSM1)
TGME49_022310	hypothetical protein, conserved	PFI0400c	conserved Plasmodium membrane protein, unknown function
TGME49_022350	hypothetical protein	PFF0735w	conserved Plasmodium protein, unknown function
TGME49_022380	exportin 7, putative	PFI0490c	Ran-binding protein, putative
TGME49_022390	hypothetical protein, conserved	PFF1080w	conserved Apicomplexan protein, unknown function
TGME49_022410	hypothetical protein, conserved	MAL8P1.30	conserved Plasmodium membrane protein, unknown function
TGME49_022670	hypothetical protein	PF11_0420	conserved Plasmodium protein, unknown function
TGME49_022710	hypothetical protein, conserved	PFL0305c	IMP-specific 5'-nucleotidase, putative,haloacid dehalogenase hydrolase, putative
TGME49_022840	serine/threonine protein phosphatase, putative	PF14_0036	phosphatase, putative
TGME49_022860	eukaryotic translation initiation factor 3 subunit 9, putative	PFE0885w	eukaryotic translation initiation factor, putative
TGME49_022910	phosphoglycerate mutase family protein	PFD0660w	phosphoglucomutase-2 (PGM2)
TGME49_022920	trafficking protein particle complex protein, putative	PF13_0174	sedlin, putative
TGME49_022930	hypothetical protein	PFL1045w	FbpA domain protein, putative
TGME49_022990	ribosomal protein S18 domain containing protein	PFL0570c	mitochondrial ribosomal protein S18 precursor, putative
TGME49_023000	dynein light chain, putative	PFL0660w	dynein light chain 1, putative
TGME49_023020	coproporphyrinogen oxidase, putative	PF11_0436	coproporphyrinogen III oxidase (CPO)
TGME49_023040	hypothetical protein, conserved	PF11_0440	conserved Plasmodium protein, unknown function
TGME49_023050	40s ribosomal protein S20, putative	PF10_0038	40S ribosomal protein S20e, putative
TGME49_023110	glycolipid transfer protein, putative	PFI0775w	glycolipid transfer protein, putative
TGME49_023130	hypothetical protein	PF11_0316	conserved Plasmodium protein, unknown function
TGME49_023140	multisynthetase complex auxiliary component p43, putative	PF14_0401	tRNA binding protein, putative
TGME49_023390	sec63 domain-containing DEAD/DEAH box helicase, putative	PFD1060w	pre-mRNA-splicing helicase BRR2, putative (BRR2)
TGME49_023410	eukaryotic translation initiation factor 4E, putative	PFC0635c	translation initiation factor 4E (eIF4E)
TGME49_023450	ubiquitin carboxyl-terminal hydrolase, putative	PFD0165w	ubiquitin specific protease, putative
TGME49_023510	hypothetical protein	PF11_0211	alpha/beta hydrolase fold domain containing protein, putative
TGME49_023530	hypothetical protein, conserved	PF13_0217	conserved Plasmodium protein, unknown function
TGME49_023540	hypothetical protein, conserved	MAL7P1.202	conserved Plasmodium protein, unknown function
TGME49_023570	zinc finger (C2H2 type) protein, putative	PF14_0707	conserved Plasmodium protein, unknown function
TGME49_023580	hypothetical protein	PF14_0619	conserved Plasmodium protein, unknown function
TGME49_023590	proteasome component PRE3 precursor, putative	PFI1545c	proteasome precursor, putative
TGME49_023620	golgi SNARE protein, putative	PF11_0119	SNARE protein, putative (GS27)
TGME49_023630	hypothetical protein, conserved	PFB0826c	conserved Plasmodium protein, unknown function
TGME49_023640	hypothetical protein	PFC1030w	conserved Plasmodium protein, unknown function
TGME49_023660	50S ribosomal protein L4, putative	PF08_0038	mitochondrial ribosomal protein L4 precursor, putative
TGME49_023680	ubiquitin, putative	PF11_0142	ubiquitin domain containing protein
TGME49_023700	LCCL domain-containing protein / F5/8 type C domain-containing protein	PF14_0723	LCCL domain-containing protein (CCp1)
TGME49_023710	N-terminal acetyltransferase complex subunit NARG1, putative	PFL2120w	conserved Plasmodium protein, unknown function
TGME49_023790	hypothetical protein, conserved	PF11_0300	conserved Plasmodium protein, unknown function
TGME49_023890	zinc finger (C3HC4 RING finger) protein, putative	MAL7P1.155	zinc finger, C3HC4 type, putative
TGME49_023910	acyltransferase domain containing protein	PFI0695c	phospholipid or glycerol acyltransferase, putative
TGME49_023940	hypothetical protein	PFL1090w	glideosome-associated protein 45 (GAP45)
TGME49_023950	hypothetical protein	PFI0855w	conserved Plasmodium protein, unknown function
TGME49_023960	26S proteasome non-ATPase regulatory subunit 4, putative	PF08_0109	proteasome subunit alpha type 5, putative
TGME49_023970	elongation factor G, putative	PFF0115c	elongation factor G (EF-G)
TGME49_024070	hypothetical protein	MAL13P1.330	conserved Plasmodium protein, unknown function
TGME49_024090	3-hydroxyisobutyryl-CoA hydrolase, mitochondrial precursor, putative	PFL1940w	3-hydroxyisobutyryl-coenzyme A hydrolase, putative
TGME49_024110	adhesion regulating molecule, putative	PF14_0138	conserved protein, unknown function
TGME49_024190	phospholipid-transporting ATPase, P-type, putative	PFL1125w	phospholipid-transporting ATPase, putative
TGME49_024200	hypothetical protein	PF08_0123	U2 snRNA/tRNA pseudouridine synthase, putative
TGME49_024240	protein phosphatase 2C, putative	PFD0505c	protein phosphatase, putative
TGME49_024260	PHD-finger domain-containing protein	PF10_0079	conserved Plasmodium protein, unknown function
TGME49_024280	hypothetical protein	PFE0655w	conserved Plasmodium protein, unknown function
TGME49_024290	zinc finger DHHC domain-containing protein	MAL13P1.117	DHHC-type zinc finger protein, putative
TGME49_024340	hypothetical protein	PFB0810w	conserved Plasmodium protein, unknown function
TGME49_024350	aminopeptidase N, putative	MAL13P1.56	P. falciparum 3D7
TGME49_024480	CMGC kinase, Lammer family	PF14_0431	protein serine/threonine kinase-1 (CLK1)
TGME49_024490	farnesyl pyrophosphate synthetase, putative	PF11_0295	geranylgeranyl pyrophosphate synthase, putative (GGPPS)
TGME49_024530	inner membrane complex associated protein 4	PF10_0039	membrane skeletal protein IMC1-related (ALV5)
TGME49_024570	hypothetical protein	PF13_0172	conserved Plasmodium membrane protein, unknown function
TGME49_024580	splicing factor, putative	PF14_0194	splicing factor 3B subunit 4, putative (SF3B4)
TGME49_024590	hypothetical protein	PF11_0469	conserved Plasmodium protein, unknown function
TGME49_024660	transcription factor S-II central domain-containing protein	PF11_0289	conserved Plasmodium protein, unknown function
TGME49_024710	vacuolar sorting receptor protein, putative	PFL2205w	conserved Plasmodium protein, unknown function
TGME49_024720	RNA binding motif-containing zinc finger protein	PF14_0433	erythrocyte membrane-like protein
TGME49_024740	hypothetical protein	PF07_0058	conserved Plasmodium protein, unknown function
TGME49_024850	polyadenylate-binding protein, putative	PFL1170w	polyadenylate-binding protein, putative (PABP)
TGME49_024860	exosome complex exonuclease, putative	PFD0515w	exosome complex component RRP4, putative (RRP4)
TGME49_024880	kinesin motor domain-containing protein	PF07_0104	kinesin-like protein, putative
TGME49_024900	adenylate kinase, putative	PF10_0086	adenylate kinase (AK1)
TGME49_024910	CutA1 divalent ion tolerance domain-containing protein	PFL2375c	cutA, putative
TGME49_024920	hypothetical protein, conserved	PFL0685w	phosphatidylinositol-glycan biosynthesis class O protein, putative
TGME49_024950	CAM kinase, CDPK family TgTOXPK2	PF13_0211	calcium dependent protein kinase 5 (CDPK5)
TGME49_024960	hypothetical protein	PFB0194w	conserved Plasmodium protein, unknown function
TGME49_024980	hypothetical protein	PF10_0031	conserved Plasmodium protein, unknown function
TGME49_024990	hypothetical protein	PFE0345c	conserved Plasmodium protein, unknown function
TGME49_025000	hypothetical protein	MAL13P1.88	conserved Plasmodium protein, unknown function
TGME49_025020	hypothetical protein	PF14_0438	conserved Plasmodium protein, unknown function
TGME49_025050	adenosylhomocysteinase, putative	PFE1050w	S-adenosyl-L-homocysteine hydrolase (SAHH)
TGME49_025080	40S ribosomal protein S18, putative	PF11_0272	40S ribosomal protein S18, putative
TGME49_025240	50s ribosomal protein L13, putative	PFB0645c	mitochondrial ribosomal protein L13 precursor, putative
TGME49_025250	ribosomal protein L14p/L2 domain containing protein	PFE0960w	mitochondrial ribosomal protein L14 precursor, putative
TGME49_025260	DNA-directed RNA polymerase II largest subunit, putative	PFC0805w	DNA-directed RNA polymerase II, putative
TGME49_025310	ARF1-directed GTPase-activating protein, putative	PFL2140c	ADP-ribosylation factor GTPase-activating protein, putative (ARFGAP)
TGME49_025320	hypothetical protein, conserved	PF11_0373	conserved Plasmodium protein, unknown function
TGME49_025360	hypothetical protein	PF07_0106	conserved Plasmodium protein, unknown function
TGME49_025380	hypothetical protein, conserved	PF10_0118	conserved Plasmodium protein, unknown function
TGME49_025510	hypothetical protein, conserved	PF08_0070	RAP protein, putative
TGME49_025530	ZIP Zinc transporter domain-containing protein	PFF0450c	Zn2 or Fe2 permease
TGME49_025550	phosphatidylserine decarboxylase proenzyme, putative	PFI1370c	phosphatidylserine decarboxylase (PSD)
TGME49_025580	26S Proteasome non-ATPase regulatory subunit 9, putative	PFC0785c	proteasome regulatory protein, putative
TGME49_025710	mitochondrial import inner membrane translocase subunit Tim17 domain-contraining protein	PFF1330c	mitochondrial import inner membrane translocase subunit TIM22, putative (TIM22)
TGME49_025720	hypothetical protein	PF07_0063	conserved Plasmodium protein, unknown function
TGME49_025730	hypothetical protein	MAL13P1.15	conserved Plasmodium protein, unknown function
TGME49_025770	Tyrosine kinase-like (TKL) protein	PF11_0220	protein kinase (TKL2)
TGME49_025780	hypothetical protein	PFE1315w	conserved Plasmodium protein, unknown function
TGME49_025800	ABC transporter, putative	PF14_0133	FeS assembly ATPase SufC (SufC)
TGME49_025810	hypothetical protein	MAL7P1.107	conserved Plasmodium protein, unknown function
TGME49_025840	hypothetical protein	PFL0745c	conserved Plasmodium protein, unknown function
TGME49_025860	hypothetical protein	PFL1835w	conserved Plasmodium protein, unknown function
TGME49_025890	PWWP domain-containing protein	PFC0680w	conserved Plasmodium protein, unknown function
TGME49_025930	triosephosphate isomerase, putative	PF14_0378	triosephosphate isomerase (TIM)
TGME49_025940	hypothetical protein, conserved	PF10_0061	conserved Plasmodium protein, unknown function
TGME49_025960	STE kinase	PFB0150c	conserved Plasmodium protein, unknown function
TGME49_025970	SOH1 domain-containing protein	PF14_0718	mediator complex subunit 31, putative
TGME49_025990	malonyl CoA-acyl carrier protein transacylase, putative	PF13_0066	malonyl CoA-acyl carrier protein transacylase precursor (MCAT)
TGME49_026000	ATP synthase, putative	PF11_0485	mitochondrial ATP synthase delta subunit, putative
TGME49_026010	pterin-4a-carbinolamine dehydratase	PF11_0095a	pterin-4a-carbinolamine dehydratase (PCD)
TGME49_026020	transmembrane domain-containing protein	PFE1455w	sugar transporter, putative
TGME49_026030	AGC kinase	PFI1685w	cAMP-dependent protein kinase catalytic subunit (PKAc)
TGME49_026060	transmembrane amino acid transporter, putative	PFF1430c	amino acid transporter, putative
TGME49_026070	hypothetical protein, conserved	PF14_0137	DnaJ protein, putative
TGME49_026080	poly(A) polymerase, putative	PFF1240w	poly(A) polymerase PAP, putative
TGME49_026250	ATP-dependent RNA helicase, putative	PF08_0096	RNA helicase, putative
TGME49_026270	hypothetical protein	PF10_0070	conserved membrane protein, unknown function
TGME49_026280	hypothetical protein, conserved	PF14_0539	mitochondrial ribosomal protein L28 precursor, putative
TGME49_026320	hypothetical protein	PFC0130c	conserved Plasmodium protein, unknown function
TGME49_026340	hypothetical protein, conserved	PF10_0189	conserved Plasmodium protein, unknown function
TGME49_026400	lipoic acid synthase	MAL13P1.220	lipoyl synthase (LipA)
TGME49_026440	SNF2/RAD54 helicase family protein	PFL2440w	DNA repair protein rhp16, putative
TGME49_026480	DNA topoisomerase III alpha, putative	PF13_0251	DNA topoisomerase III, putative
TGME49_026510	sec23/Sec24 helical domain-containing protein	PFD0250c	Sec24 subunit b (SEC24b)
TGME49_026550	hypothetical protein, conserved	PFI0195c	GTPase activator, putative
TGME49_026560	zinc finger (CCCH type) protein, putative	PF14_0416	zinc finger protein, putative
TGME49_026580	hypothetical protein	PF14_0567	conserved Plasmodium protein, unknown function
TGME49_026590	hypothetical protein	PF13_0327	cytochrome c oxidase subunit 2, putative
TGME49_026600	syntaxin, putative	MAL13P1.169	syntaxin, Qa-SNARE family (SYN5)
TGME49_026640	yippee-like protein, putative	PFI1255w	zinc binding protein (Yippee), putative
TGME49_026660	hypothetical protein	MAL13P1.333	conserved Plasmodium protein, unknown function
TGME49_026730	aconitate hydratase, putative	PF13_0229	aconitase
TGME49_026740	zinc finger (C3HC4 RING finger) protein, putative	PF10_0276	zinc finger, C3HC4 type, putative
TGME49_026800	glutathione synthetase, putative	PFE0605c	glutathione synthetase (GS)
TGME49_026810	SET domain-containing protein / Bromodomain-containing protein	PFF1440w	SET domain protein, putative (SET1)
TGME49_026830	DnaK family protein	MAL13P1.540	heat shock protein 110, putative (HSP110)
TGME49_026840	hypothetical protein	PF11_0230	conserved Plasmodium protein, unknown function
TGME49_026850	TBC domain-containing protein	PFE0330w	GTPase-activating protein, putative
TGME49_026870	tubulin gamma chain, putative	PF08_0125	tubulin gamma chain (g-tub)
TGME49_026940	ubiquitin carboxyl-terminal hydrolase, putative	PF14_0145	ubiquitin carboxyl-terminal hydrolase, putative
TGME49_026970	40S ribosomal protein S11, putative	PFC0775w	40S ribosomal protein S11, putative
TGME49_026980	hypothetical protein	PFF0880c	conserved Plasmodium protein, unknown function
TGME49_027020	NAD-dependent deacetylase, putative	PF13_0152	transcriptional regulatory protein sir2a (SIR2A)
TGME49_027080	hypothetical protein	MAL8P1.49	conserved Plasmodium membrane protein, unknown function
TGME49_027110	hypothetical protein	MAL13P1.217	conserved Plasmodium protein, unknown function
TGME49_027140	hypothetical protein	MAL13P1.138	conserved Plasmodium protein, unknown function
TGME49_027260	RIO1 family domain-containing protein	PFD0975w	RIO-like serine/threonine kinase, putative (RIO2)
TGME49_027290	histone deacetylase, putative	PFI1260c	histone deacetylase (HDAC1)
TGME49_027360	60S ribosomal protein L3, putative	PF10_0272	60S ribosomal protein L3, putative
TGME49_027420	lytB domain-containing protein	PFA0225w	4-hydroxy-3-methylbut-2-enyl diphosphate reductase (LytB)
TGME49_027450	mRNA decapping protein, putative	PF13_0048	mRNA-decapping enzyme 2, putative (DCP2)
TGME49_027560	hypothetical protein	PF11_0093	IWS1-like protein, putative
TGME49_027600	ribosomal protein L34, putative	PF07_0043	60S ribosomal protein L34a, putative
TGME49_027650	microtubule-associated protein RP/EB family member 3, putative	PFC0305w	EB1 homolog, putative
TGME49_027660	DNA methyltransferase 2, putative	MAL7P1.151	DNA (cytosine-5)-methyltransferase, putative (DNMT2)
TGME49_027670	hypothetical protein	PF10_0188	conserved Plasmodium membrane protein, unknown function
TGME49_027800	hypothetical protein, conserved	PF10_0244	formin 2, putative
TGME49_027830	mitochondrial import inner membrane translocase TIM44, putative	PF11_0265	mitochondrial inner membrane translocase subunit tim44, putative
TGME49_027840	hypothetical protein	PFD0850c	memo-like protein
TGME49_027850	RNA recognition motif-containing protein	PF08_0086	RNA binding protein, putative
TGME49_027860	hypothetical protein	PF07_0119	conserved Plasmodium protein, unknown function
TGME49_027870	hypothetical protein	PFE0140c	mitochondrial inner membrane TIM10 associated protein, putative
TGME49_027910	hypothetical protein	PFC0262c	conserved Plasmodium protein, unknown function
TGME49_027950	zinc metalloprotease 2, putative	PF13_0322	falcilysin (FLN)
TGME49_027960	proteasome PCI domain-containing protein	PF14_0025	26S proteasome regulatory subunit (RPN6)
TGME49_027970	DNA-binding protein HU, putative	PFI0230c	bacterial histone-like protein (HU)
TGME49_027990	hypothetical protein	PF14_0347	conserved Plasmodium protein, unknown function
TGME49_028000	splicing factor 3A subunit 2, putative	PFF0970w	splicing factor 3A subunit 2, putative (SF3A2)
TGME49_028120	hypothetical protein	PF14_0463	chloroquine resistance marker protein (CRMP)
TGME49_028160	serine/threonine protein phosphatase, putative	PF14_0614	phosphatase, putative
TGME49_028180	cytochrome C oxidase assembly factor COX15, putative	PF14_0331	cytochrome c oxidase assembly protein, putative
TGME49_028190	eukaryotic translation initiation factor 3 subunit 5, putative	PFI0895c	eukaryotic translation initiation factor 3 subunit 5, putative
TGME49_028210	26S proteasome regulatory ATPase subunit, putative	PF13_0033	26S proteasome regulatory subunit, putative
TGME49_028220	zinc finger MYND domain-containing protein	PFF0350w	MYND finger protein, putative
TGME49_028250	elongation factor Tu GTP-binding domain-containing protein	PF13_0069	translation initiation factor IF-2, putative
TGME49_028320	hypothetical protein, conserved	PFL1985c	conserved Plasmodium protein, unknown function
TGME49_028330	NLI interacting factor-like phosphatase domain-containing protein	PF10_0124	protein phosphatase, putative
TGME49_028350	elongation factor Tu GTP binding domain-containing protein	PFE0830c	translation initiation factor IF-2,sporozoite surface antigen MB2 (MB2)
TGME49_028400	hypothetical protein	PF07_0017	phosphoinositide-binding protein, putative
TGME49_028470	ribosomal protein L15, putative	PFD0770c	60S ribosomal protein L15, putative
TGME49_028490	hypothetical protein, conserved	PF13_0136	conserved Plasmodium protein, unknown function
TGME49_028620	hypothetical protein	PFC0176c	conserved Plasmodium protein, unknown function
TGME49_028630	hypothetical protein	PF10_0104	dolichyl-phosphate-mannose protein mannosyltransferase, putative
TGME49_028670	mitochondrial carrier domain-containing protein	PFE0325w	conserved Plasmodium protein, unknown function
TGME49_028710	hypothetical protein	PF10_0089	small subunit rRNA synthesis-associated protein, putative
TGME49_028730	hypothetical protein	PF11_0333	conserved Plasmodium membrane protein, unknown function
TGME49_028750	CAM kinase, RAD family	PF11_0242	calcium-dependent protein kinase 7 (CDPK7)
TGME49_029000	kelch motif domain-containing protein	PFL0650c	conserved Plasmodium protein, unknown function
TGME49_029020	CMGC kinase	PFF0750w	cdc2-related protein kinase 5 (CRK5)
TGME49_029030	hypothetical protein, conserved	PFC0912w	signal peptidase complex subunit 2, putative (SPC2)
TGME49_029170	Formate/nitrite transport domain containing protein	PFC0725c	formate-nitrite transporter, putative
TGME49_029180	importin beta-3 subunit, putative	PFE1195w	karyopherin beta (KASbeta)
TGME49_029290	kelch motif domain-containing protein	PF10_0219	kelch protein, putative
TGME49_029420	cytochrome c, putative	MAL13P1.55	PF3D7_1343900
TGME49_029460	SNF2 family helicase, putative	MAL8P1.65	DNA helicase, putative
TGME49_029480	membrane-associated calcum-binding protein, related	PF11_0098	endoplasmic reticulum-resident calcium binding protein (ERC)
TGME49_029490	TPR domain-containing protein	PF11_0124	peptidyl-prolyl cis-trans isomerase, putative
TGME49_029500	hypothetical protein, conserved	PFI0270w	conserved Plasmodium protein, unknown function
TGME49_029620	hypothetical protein, conserved	PFC0790w	conserved Plasmodium protein, unknown function
TGME49_029630	protein kinase (incomplete catalytic triad)	PFF1370w	protein kinase PK4 (PK4)
TGME49_029650	machado-joseph disease protein, putative	PFL1295w	conserved Plasmodium protein, unknown function
TGME49_029670	ribosomal protein S23, putative	PFC0290w	40S ribosomal protein S23, putative
TGME49_029690	thiF family domain-containing protein	PF11_0271	ThiF family protein, putative
TGME49_029710	OTU-like cysteine protease domain-containing protein	PF10_0308	OTU-like cysteine protease, putative
TGME49_029740	hypothetical protein, conserved	MAL8P1.100	conserved Plasmodium protein, unknown function
TGME49_029900	hypothetical protein	MAL13P1.74	conserved Plasmodium protein, unknown function
TGME49_029920	hypothetical protein, conserved	PFC0280c	conserved Plasmodium protein, unknown function
TGME49_029950	26S protease regulatory subunit 6b, putative	PFD0665c	26S proteasome AAA-ATPase subunit RPT3, putative
TGME49_029990	TCP-1/cpn60 family chaperonin, putative	PF11_0331	TCP-1/cpn60 chaperonin family, putative
TGME49_030000	hypothetical protein	MAL8P1.139	conserved Plasmodium membrane protein, unknown function
TGME49_030050	ribosomal protein L3p, putative	PFL2180w	mitochondrial ribosomal protein L3 precursor, putative
TGME49_030060	acetyltransferase domain-containing protein	PF13_0131	acetyltransferase, GNAT family, putative
TGME49_030070	BolA-like domain containing protein	PFE0790c	BolA-like protein, putative
TGME49_030080	DNA polymerase theta, putative	MAL13P1.166	DEAD box helicase, putative
TGME49_030100	hypothetical protein	MAL13P1.299	conserved protein, unknown function
TGME49_030140	vacuolar sorting protein 9 domain-containing protein	MAL8P1.82	vacuolar sorting protein VPS9, putative
TGME49_030160	hypothetical protein	PF13_0058	conserved Plasmodium protein, unknown function
TGME49_030170	hypothetical protein, conserved	PF14_0531	conserved Plasmodium protein, unknown function
TGME49_030210	hypothetical protein	PFF1035w	Pf77 protein (ALV7)
TGME49_030220	hypothetical protein	PFE0100w	conserved Plasmodium protein, unknown function
TGME49_030340	high molecular mass nuclear antigen, putative	MAL13P1.102	conserved Plasmodium protein, unknown function
TGME49_030350	hypothetical protein, conserved	PF14_0607	conserved Plasmodium membrane protein, unknown function
TGME49_030380	protein translocation complex, SEC61 gamma subunit, putative	PFB0450w	secretory complex protein 61 gamma subunit (Sec61-gamma)
TGME49_030420	calcium-transporting ATPase, putative	PFA0310c	calcium-transporting ATPase (ATP6)
TGME49_030430	hypothetical protein	MAL13P1.16	SNARE protein, putative (VAMP8)
TGME49_030450	GMP synthase, putative	PF10_0123	GMP synthetase (GMPS)
TGME49_030460	dpy-30 motif-containing protein	PFC0260w	P-loop containing nucleoside triphospahte hydrolase, putative
TGME49_030480	hypothetical protein	PFC0486c	conserved Plasmodium protein, unknown function
TGME49_030490	phosphatidylinositol-4-phosphate 5-kinase, putative	PFA0515w	phosphatidylinositol-4-phosphate 5-kinase (PIP5K)
TGME49_030520	cyclophilin, putative	PFC0975c	peptidyl-prolyl cis-trans isomerase (CYP19A)
TGME49_030610	hypothetical protein, conserved	PFE0240w	conserved Plasmodium protein, unknown function
TGME49_030670	tubulin-tyrosine ligase family domain-containing protein	PF10_0094	tubulin-tyrosine ligase, putative
TGME49_030690	hypothetical protein	PFC0150w	hypothetical protein, conserved
TGME49_030860	autophagy protein, putative	PF14_0283	conserved Plasmodium protein, unknown function
TGME49_030920	clathrin coat assembly protein AP50, putative	PFL0885w	adaptor protein subunit, putative
TGME49_030930	hypothetical protein	PF10_0361	conserved Plasmodium protein, unknown function
TGME49_030960	splicing factor 3B subunit 3, putative	PFL1680w	Splicing factor 3B subunit 3, putative (SF3B3)
TGME49_031010	hypothetical protein	MAL7P1.86	transcription initiation factor IIE, alpha subunit, putative
TGME49_031030	hypothetical protein, conserved	PF10_0110	conserved Plasmodium membrane protein, unknown function
TGME49_031040	exosome complex exonuclease, putative	PF14_0256	exosome complex exonuclease rrp41, putative
TGME49_031070	protein kinase	PFI1280c	protein kinase, putative
TGME49_031080	hypothetical protein	PF11_0312	60S ribosomal protein L38e, putative
TGME49_031110	hypothetical protein	PFL1840w	COPI associated protein, putative
TGME49_031120	ribosomal protein S11, putative	PF14_0519	mitochondrial ribosomal protein S11 precursor, putative
TGME49_031140	R1 protein	PF14_0205	40S ribosomal protein S25, putative
TGME49_031150	hypothetical protein	PF14_0161	conserved protein, unknown function
TGME49_031170	chromosome condensation protein, putative	PFE0450w	chromosome condensation protein, putative
TGME49_031190	arsenical pump-driving ATPase, putative	PFD0725c	arsenical pump-driving ATPase, putative
TGME49_031210	EH protein, putative	PFC0190c	EH (Eps15 homology) protein (PAST1)
TGME49_031240	chromatin assembly factor 1 subunit, putative	PFE0090w	chromosome assembly factor 1 (CAF1)
TGME49_031350	glucosamine--fructose-6-phosphate aminotransferase (isomerizing), putative	PF10_0245	glucosamine-fructose-6-phosphate aminotransferase, putative
TGME49_031360	hypothetical protein	MAL13P1.193	conserved Plasmodium protein, unknown function
TGME49_031370	patatin-like phospholipase domain-containing protein	MAL13P1.285	patatin-like phospholipase, putative
TGME49_031380	DNA-directed RNA polymerase II, putative	PFB0245c	DNA-directed RNA polymerase II 16 kDa subunit, putative
TGME49_031410	hypothetical protein, conserved	PF11_0262	vacuolar membrane protein-related, putative
TGME49_031420	BT1 transmembrane domain-containing protein	PF11_0172	folate transporter 2 (FT2)
TGME49_031430	oligosaccharyl transferase STT3, putative	PF11_0173	oligosaccharyl transferase STT3 subunit, putative
TGME49_031440	hypothetical protein	PF14_0338	conserved Plasmodium protein, unknown function
TGME49_031480	translational activator, putative	MAL13P1.26	conserved Plasmodium protein, unknown function
TGME49_031590	SGS domain-containing protein	PFI1610c	calcyclin binding protein, putative
TGME49_031630	membrane skeletal protein IMC1, putative	PFC0185w	membrane skeletal protein IMC1-related (ALV2)
TGME49_031640	membrane skeletal protein IMC1	PFC0180c	inner membrane complex protein 1a, putative (IMC1a)
TGME49_031790	hypothetical protein	PF07_0108	conserved Plasmodium protein, unknown function
TGME49_031890	3-oxoacyl-(acyl-carrier-protein) synthase III family protein, putative	PFB0505c	beta-ketoacyl-ACP synthase III (KASIII)
TGME49_031910	ATP synthase gama chain, putative	PF13_0061	ATP synthase subunit gamma, mitochondrial
TGME49_031930	hypothetical protein	PF10_0127	zinc finger protein, putative
TGME49_031970	pre-mRNA splicing factor PRP8, putative	PFD0265w	pre-mRNA-processing-splicing factor 8, putative (PRPF8)
TGME49_032040	transmembrane domain-containing protein	PF11_0343	conserved Plasmodium protein, unknown function
TGME49_032050	DnaJ domain-containing protein	PF08_0032	DnaJ protein, putative
TGME49_032080	hypothetical protein, conserved	PFE1120w	conserved Plasmodium protein, unknown function
TGME49_032120	hypothetical protein, conserved	PFL2410w	conserved Plasmodium membrane protein, unknown function
TGME49_032130	hypothetical protein, conserved	PF10_0333	conserved Plasmodium protein, unknown function
TGME49_032150	hypothetical protein, conserved	MAL7P1.87	conserved Plasmodium protein, unknown function
TGME49_032180	UBA/TS-N domain-containing protein	PFL2330w	conserved Plasmodium protein, unknown function
TGME49_032190	sec7 domain-containing protein	PF14_0407	guanine nucleotide exchange factor, putative (SEC7)
TGME49_032230	60S ribosomal protein L30, putative	PF10_0187	60S ribosomal protein L30e, putative
TGME49_032240	hypothetical protein, conserved	PF14_0580	conserved Plasmodium protein, unknown function
TGME49_032300	40S ribosomal protein S3, putative	PF14_0627	40S ribosomal protein S3, putative
TGME49_032340	protein phosphatase 2C, putative	PF11_0396	protein phosphatase 2c
TGME49_032380	WD-40 repeat protein, putative	PF14_0456	U3 snoRNA-associated small subunit rRNA processing protein, putative
TGME49_032390	RNA 3' terminal phosphate cyclase, putative	PF14_0677	RNA 3'-terminal phosphate cyclase-like protein, putative
TGME49_032410	hypothetical protein	PFI0945w	thioredoxin, putative
TGME49_032440	hypothetical protein	PFF0835w	conserved Plasmodium protein, unknown function
TGME49_032450	DNA repair protein RAD54, putative	PF08_0126	DNA repair protein rad54, putative
TGME49_032510	hypothetical protein	PFE1070c	conserved Plasmodium protein, unknown function
TGME49_032520	brix domain-containing protein	PF10_0278	nucleolar preribosomal assembly protein, putative
TGME49_032530	helicase, putative	PFF1140c	ATP dependent DEAD-box helicase, putative
TGME49_032540	FAD-depdendent monooxygenase, putative	PF08_0068	FAD-dependent monooxygenase, putative
TGME49_032590	gamma-glutamylcysteine synthetase, putative	PFI0925w	gamma-glutamylcysteine synthetase (gammaGCS)
TGME49_032650	hypothetical protein, conserved	PFE0995c	conserved protein, unknown function
TGME49_032660	58 kDa phosphoprotein, putative	PFE1370w	hsp70 interacting protein, putative
TGME49_032680	hypothetical protein	MAL13P1.304	conserved Plasmodium protein, unknown function
TGME49_032710	40S ribosomal protein S3a, putative	PFC1020c	40S ribosomal protein S3A, putative
TGME49_032720	hypothetical protein	PFF0580w	lsm12, putative
TGME49_032730	diacylglycerol acyltransferase, putative	PFC0995c	acyl CoA:diacylglycerol acyltransferase, putative
TGME49_032740	hypothetical protein	PF07_0094	conserved Plasmodium protein, unknown function
TGME49_032750	hypothetical protein	PF14_0115	conserved Plasmodium protein, unknown function
TGME49_032760	protein phosphatase inhibitor 2, putative	PFC0886w	conserved Plasmodium protein, unknown function
TGME49_032810	erv1 / Alr family domain-containing protein	PF10_0029	conserved Plasmodium protein, unknown function
TGME49_032820	tim10/DDP zinc finger domain-containing protein	PF13_0358	mitochondrial import inner membrane translocase, putative
TGME49_032830	vacuolar proton-translocating ATPase subunit, putative	PF08_0113	vacuolar proton translocating ATPase subunit A, putative
TGME49_032940	small heat shock protein 20	MAL8P1.78	small heat shock protein HSP20, putative (HSP20)
TGME49_032970	hypothetical protein	PFB0720c	origin recognition complex subunit 5 (ORC5)
TGME49_033000	supt5h protein, putative	PFF0535c	trancription factor, putative
TGME49_033010	CMGC kinase, MAPK family TgMAPK2	PF14_0294	mitogen-activated protein kinase 1 (MAP1)
TGME49_033020	NOT2/NOT3/NOT5 domain-containing protein	PF10_0062	CCR4-NOT transcription complex subunit 5, putative (NOT5)
TGME49_033090	exonuclease, putative	PF07_0105	exonuclease I, putative
TGME49_033100	prohibitin, putative	PF10_0144	prohibitin, putative
TGME49_033110	inosine-5'-monophosphate dehydrogenase, putative	PFI1020c	inosine-5'-monophosphate dehydrogenase
TGME49_033130	adenosine transporter, putative	PF13_0252	nucleoside transporter 1 (NT1)
TGME49_033140	deoxyuridine 5'-triphosphate nucleotidohydrolase, putative	PF11_0282	deoxyuridine 5'-triphosphate nucleotidohydrolase (dUTPase)
TGME49_033170	hypothetical protein, conserved	PFI1655c	transcription factor with AP2 domain(s), putative (ApiAP2)
TGME49_033190	hypothetical protein, conserved	PFB0875c	pre-mRNA-processing protein 45, putative (PRP45)
TGME49_033230	RNA binding motif-containing protein	PF14_0057	RNA binding protein, putative
TGME49_033260	GTP-binding protein, putative	MAL13P1.294	GTP binding protein, putative
TGME49_033300	rhoGAP protein, putative	PF10_0071	rhoGAP GTPase, putative
TGME49_033330	radial spokehead-L protein, putative	PF11_0057	radial spoke head protein, putative
TGME49_033350	nuclear transport factor 2, putative	PF14_0122	nuclear transport factor 2, putative
TGME49_033400	UPF0101 protein CGI-137, putative	PFA0530c	adenylate kinase, putative
TGME49_033410	WD domain, G-beta repeat-containing protein	PFD0455w	40S ribosomal processing protein, putative
TGME49_033430	hypothetical protein	PFB0365w	conserved Plasmodium protein, unknown function
TGME49_033520	ATP-dependent RNA helicase, putative	PFI0860c	pre-mRNA-splicing factor ATP-dependent RNA helicase PRP43, putative (PRP43)
TGME49_033540	integral membrane transporter	PFB0465c	monocarboxylate transporter, putative
TGME49_033680	nuclear movement domain-containing protein	PF13_0204	nuclear movement protein, putative
TGME49_033710	sulfate transporter, putative	PF14_0679	inorganic anion exchanger, inorganic anion antiporter (SulP)
TGME49_033720	RNA polymerase, putative	PFL0665c	RNA polymerase subunit 8c, putative
TGME49_033760	hypothetical protein, conserved	PFD1045w	serpentine receptor, putative (SR12)
TGME49_033810	hypothetical protein	PFB0190c	conserved Plasmodium protein, unknown function
TGME49_033820	DNA polymerase delta small subunit, putative	PFC0340w	DNA polymerase epsilon subunit b, putative
TGME49_033830	hypothetical protein, conserved	PFL2355w	conserved Plasmodium protein, unknown function
TGME49_033840	hypothetical protein	PFF1395c	glutamyl-tRNA(Gln) amidotransferase subunit B, putative
TGME49_033930	poly(A)-specific ribonuclease, putative	PF14_0413	Poly(A)-specific ribonuclease PARN, putative (PARN)
TGME49_033940	leucine rich repeat protein, putative	MAL13P1.238	leucine-rich repeat protein (LRR4.1)
TGME49_034190	glycine hydroxymethyltransferase, putative	PFL1720w	serine hydroxymethyltransferase (SHMT)
TGME49_034280	adenosine monophosphate deaminase, putative	MAL13P1.146	AMP deaminase, putative
TGME49_034350	hypothetical protein	PF11_0441	conserved Plasmodium protein, unknown function
TGME49_034360	DNA topoisomerase I, putative	PFE0520c	topoisomerase I
TGME49_034410	hypothetical protein	PF11_0092	mechanosensitive ion channel protein
TGME49_034420	ATPase, AAA family domain-containing protein	MAL7P1.209	AAA family ATPase, putative
TGME49_034450	40S ribosomal protein S15a, putative	PFC0735w	40S ribosomal protein S15A, putative
TGME49_034500	phenylalanyl tRNA synthetase isoform, putative	PFA0480w	phenylalanyl-tRNA synthetase, putative
TGME49_034510	acyl-CoA-binding protein, putative	PF11_0197	acyl-CoA-binding protein, putative
TGME49_034520	U2 snRNP auxiliary factor or splicing facotr, putative	PF14_0656	U2 snRNP auxiliary factor, putative
TGME49_034610	hypothetical protein	PFL1175w	conserved Plasmodium protein, unknown function
TGME49_034670	hypothetical protein	PFI0520w	actin-like protein, putative
TGME49_034700	PHD-finger domain-containing protein	PF14_0315	conserved Plasmodium membrane protein, unknown function
TGME49_034970	Tyrosine kinase-like (TKL) protein	PF11_0488	serine/threonine protein kinase, putative
TGME49_035020	coatomer protein complex subunit beta, putative	PFI0290c	beta subunit of coatomer complex, putative
TGME49_035130	hypothetical protein	PFB0475c	conserved Plasmodium protein, unknown function
TGME49_035170	replication factor C subunit, putative	PFB0895c	replication factor C subunit 1, putative
TGME49_035350	hypothetical protein	PFL0980w	debranching enzyme-associated ribonuclease, putative (DRN1)
TGME49_035360	hypothetical protein	PF07_0084	conserved Plasmodium protein, unknown function
TGME49_035400	hypothetical protein, conserved	PF10_0241	conserved Plasmodium protein, unknown function
TGME49_035410	corA-like Mg2+ transporter domain-containing protein	PF11_0210	metal ion channel - Mg2 , Co2 and Ni2
TGME49_035450	ubiquitin-conjugating enzyme, putative	PF13_0301	ubiquitin conjugating enzyme, putative
TGME49_035470	myosin A, putative	PF13_0233	myosin A (MyoA)
TGME49_035480	hypothetical protein, conserved	PF14_0354	pantothenate kinase, putative
TGME49_035490	hypothetical protein	PF14_0312	conserved Plasmodium membrane protein, unknown function
TGME49_035540	translation initiation factor 2 beta, putative	PF10_0103	eukaryotic translation initiation factor 2 beta subunit, putative
TGME49_035610	ATPase, AAA family domain-containing protein	PF14_0126	AAA family ATPase, putative
TGME49_035620	deoxyhypusine synthase, putative	PF14_0125	deoxyhypusine synthase
TGME49_035640	formyl transferase domain-containing protein	MAL13P1.67	methionyl-tRNA formyltransferase, putative
TGME49_035660	hypothetical protein, conserved	PFC0835c	conserved protein, unknown function
TGME49_035730	hypothetical protein	PFL0680c	conserved Plasmodium protein, unknown function
TGME49_035750	ULK kinase	PF14_0227	serine/threonine protein kinase, putative
TGME49_035880	apoptosis-regulating basic protein, putative	PF13_0223	conserved protein, unknown function
TGME49_035890	hypothetical protein	PFC0380w	dual specificity phosphatase (YVH1)
TGME49_035910	hypothetical protein	PF14_0620	tRNA 3'-trailer sequence RNase, putative
TGME49_035920	dynein 1-beta heavy chain, flagellar inner arm I1 complex, putative	PF14_0626	dynein beta chain, putative
TGME49_035970	eukaryotic translation initiation factor 2 gamma subunit, putative	PF14_0104	eukaryotic translation initiation factor 2 gamma subunit, putative
TGME49_035980	IBR domain-containing protein	PFC0175w	IBR domain protein, putative
TGME49_036050	fructose-bisphosphate aldolase, putative	PF14_0425	fructose-bisphosphate aldolase (FBPA)
TGME49_036070	pyrroline-5-carboxylate reductase, putative	MAL13P1.284	pyrroline carboxylate reductase
TGME49_036080	hypothetical protein	PFD0470c	replication protein A1, large subunit (RPA1)
TGME49_036110	autophagocytosis associated protein, putative	PFI0280c	autophagy-related protein 3, putative (ATG3)
TGME49_036130	Signal recognition particle 9 kDa protein, putative	MAL7P1.158	signal recognition particle SRP9 (SRP9)
TGME49_036200	DNA mismatch repair protein, putative	MAL7P1.145	mismatch repair protein pms1 homologue, putative
TGME49_036210	mitochondrial-processing peptidase beta subunit, putative	PFI1625c	organelle processing peptidase, putative
TGME49_036240	Tyrosine kinase-like (TKL) protein	PFL2280w	serine/threonine protein kinase, putative
TGME49_036510	hypothetical protein	PF11_0467	conserved Plasmodium protein, unknown function
TGME49_036520	hypothetical protein	PF14_0575	conserved Plasmodium protein, unknown function
TGME49_036570	lysine decarboxylase domain-containing protein	PFD0670c	lysine decarboxylase-like protein, putative
TGME49_036580	60S ribosomal protein L7a, putative	PF11_0250	splicing factor, putative
TGME49_036620	protein kinase (incomplete catalytic triad)	PF13_0166	protein kinase, putative
TGME49_036640	zinc finger (C3HC4 RING finger) protein, putative	PFE1490c	RING zinc finger protein, putative
TGME49_036650	DEAD/DEAH box helicase, putative	PF14_0436	DEAD/DEAH box ATP-dependent RNA helicase, putative
TGME49_036780	zinc finger (C3HC4 RING finger) protein, putative	PF10_0117	ubiquitin-protein ligase e3, putative
TGME49_036840	hypothetical protein	PFL2150c	cytoplasmic translation machinery associated protein, putative
TGME49_036910	U2 snRNP auxiliary factor small subunit, putative	PF11_0200	U2 snRNP auxiliary factor, small subunit, putative
TGME49_036920	hypothetical protein	MAL7P1.117	conserved Plasmodium protein, unknown function
TGME49_036970	SNF2 family N-terminal domain containing protein	PFF1185w	SNF2 helicase, putative (ISWI)
TGME49_037000	hypothetical protein, conserved	PF11_0287	CRAL/TRIO domain-containing protein, putative
TGME49_037010	hypothetical protein, conserved	PFA0255c	conserved Plasmodium protein, unknown function
TGME49_037020	exonuclease domain-containing protein	PF13_0208	exoribonuclease, putative
TGME49_037100	hypothetical protein, conserved	PFL1280w	RAP protein, putative
TGME49_037110	replication factor C small subunit, putative	PFB0840w	replication factor C, subunit 2, putative
TGME49_037140	ethylene inducible protein, putative	PFF1025c	pyridoxine biosynthesis protein PDX1 (PDX1)
TGME49_037150	signal peptide peptidase domain-containing protein	PF14_0543	signal peptide peptidase (SPP)
TGME49_037220	DNA replication licensing factor, putative	PF07_0023	minchromosome maintenance (MCM) complex subunit, putative (MCM7)
TGME49_037240	hypothetical protein	PFA0315w	pre-rRNA-processing protein TSR2, putative
TGME49_037250	hypothetical protein	PF13_0082	cop-coated vesicle membrane protein p24 precursor, putative
TGME49_037260	hypothetical protein	MAL8P1.10	conserved protein, unknown function
TGME49_037280	TLD domain-containing protein	PF14_0647	rab GTPase activator, putative
TGME49_037460	hypothetical protein, conserved	PF14_0498	DER1-like protein (Der1-1)
TGME49_037470	aminomethyltransferase, mitochondrial, putative	PF13_0345	glycine cleavage T protein, putative (GCVT)
TGME49_037480	ImpB/MucB/SamB family domain-containing protein	PFI0510c	DNA repair protein REV1, putative
TGME49_037510	hypothetical protein, conserved	PFI0160w	conserved Plasmodium membrane protein, unknown function
TGME49_037560	nifU protein, putative	PF14_0518	nifU protein, putative
TGME49_037570	leucine carboxyl methyltransferase, putative	PF14_0376	leucine carboxyl methyltransferase, putative
TGME49_037870	hypothetical protein, conserved	PF14_0574	zinc finger protein, putative
TGME49_038010	ribosomal protein L23a, putative	PF13_0132	60S ribosomal protein L23a, putative
TGME49_038050	tudor / staphylococcal nuclease domain-containing protein	PF11_0374	tudor staphylococcal nuclease (TSN)
TGME49_038070	PKC-interacting cousin of thioredoxin, putative	PFF0340c	glutaredoxin-like protein (GLP2)
TGME49_038100	emp24/gp25L/p24 family domain-containing, transmembrane protein, putative	PFE1340w	conserved Plasmodium protein, unknown function
TGME49_038150	hypothetical protein	PF14_0596	transcription factor TFIIH complex subunit Tfb5, putative
TGME49_038170	hypothetical protein	PF10_0037	conserved Plasmodium protein, unknown function
TGME49_038180	26S proteasome non-ATPase regulatory subunit, putative	PF11_0303	26S proteasome regulatory subunit, putative
TGME49_038190	DNA-directed RNA polymerase II, putative	PFI1130c	DNA-directed RNA polymerase II, putative
TGME49_038230	serine/threonine protein phosphatase, putative	PF13_0222	RNA lariat debranching enzyme, putative (DBR1)
TGME49_038240	bystin, putative	PF11_0105	U3/U14 snoRNA-associated small subunit rRNA processing protein, putative
TGME49_038250	60s ribosomal protein L36, putative	PF11_0106	apicoplast ribosomal protein L36e precursor, putative
TGME49_038390	hypothetical protein, conserved	PF10_0034	conserved Plasmodium protein, unknown function
TGME49_038400	endonuclease/exonuclease/phosphatase domain-containing protein	PF07_0024	inositol-phosphate phosphatase, putative
TGME49_038510	hypothetical protein, conserved	PF13_0278	Ran-binding protein, putative
TGME49_038870	hypothetical protein	PFB0255w	conserved Plasmodium protein, unknown function
TGME49_038940	GDP-mannose 4,6 dehydratase, putative	PF08_0077	GDP-mannose 4,6-dehydratase, putative
TGME49_038950	fatty acyl-CoA desaturase, putative	PFE0555w	stearoyl-CoA delta 9 desaturase, putative
TGME49_038990	hypothetical protein, conserved	PF14_0622	potassium channel protein (K2)
TGME49_039020	ATP-binding cassette protein subfamily B member 2	PFE1150w	multidrug resistance protein (MDR1)
TGME49_039070	hypothetical protein	PFD0485w	zinc finger protein, putative
TGME49_039080	mitochondrial carrier domain-containing protein	PFI0425w	transporter, putative
TGME49_039100	40S ribosomal protein S7, putative	PF13_0014	40S ribosomal protein S7, putative
TGME49_039110	leucine rich repeat protein, putative	PFL1360c	leucine-rich repeat protein (LRR13)
TGME49_039130	Tyrosine kinase-like (TKL) protein	PFB0520w	protein kinase, putative (TKL1)
TGME49_039250	diacylglycerol kinase, putative	PFI1485c	diacylglycerol kinase, putative (DGK1)
TGME49_039260	histone H4, putative	PF11_0061	histone H4 (H4)
TGME49_039310	ribose 5-phosphate isomerase, putative	PFE0730c	ribose 5-phosphate epimerase, putative
TGME49_039330	60s ribosomal protein l37, putative	MAL7P1.320	ribosomal protein, L37e, putative
TGME49_039340	hypothetical protein	PF14_0114	GTP binding protein, putative
TGME49_039410	RRM domain-containing protein	PFL1705w	CCR4-NOT transcription complex subunit 4, putative (NOT4)
TGME49_039420	protein kinase	PF11_0060	calcium/calmodulin-dependent protein kinase, putative
TGME49_039480	RNB-like protein domain containing protein	PFF0745c	ribonuclease, putative
TGME49_039490	mitochondrial branched-chain alpha-keto acid dehydrogenase E1, putative	PF13_0070	branched-chain alpha keto-acid dehydrogenase, putative
TGME49_039500	proteasome subunit alpha type 4, subunit	PF13_0282	proteasome subunit, putative
TGME49_039540	LEM3 / CDC50 family protein	PF07_0078	conserved membrane protein, unknown function
TGME49_039670	hypothetical protein	PF11_0479	conserved Plasmodium protein, unknown function
TGME49_039680	hypothetical protein, conserved	PFE1075c	conserved Plasmodium protein, unknown function
TGME49_039710	phosphomannomutase 2, putative	PF10_0169	phosphomannomutase, putative
TGME49_039720	ribosomal protein L24, putative	PFL1150c	mitochondrial ribosomal protein L24-2 precursor, putative
TGME49_039750	hypothetical protein	PFC0435w	parasite-infected erythrocyte surface protein (PIESP1)
TGME49_039760	60S ribosomal protein L22, putative	PF08_0039	60S ribosomal protein L22, putative
TGME49_039790	pescadillo family protein	PF11_0090	pescadillo-like protein (PES)
TGME49_039800	hypothetical protein	PFD0860w	conserved Plasmodium protein, unknown function
TGME49_039930	nuclear associated protein, putative	PF11_0397	beta-catenin-like protein 1, putative
TGME49_040070	RNA recognition motif domain-containing protein	PFL1745c	clustered-asparagine-rich protein
TGME49_040210	phosphate transporter, putative	MAL13P1.206	sodium-dependent phosphate transporter (PiT)
TGME49_040250	appr-1-p processing enzyme family domain-containing protein	PF14_0466	Appr-1-p processing domain protein
TGME49_040280	hypothetical protein	PFI0385c	P1 nuclease, putative
TGME49_040380	hypothetical protein	PF13_0079	conserved Plasmodium protein, unknown function
TGME49_040430	glyoxalase, putative	PFF0230c	glyoxalase I (GILP)
TGME49_040450	maf-like protein, putative	PFI0310w	Maf-like protein, putative
TGME49_040480	hypothetical protein, conserved	PFE1540w	CPW-WPC family protein
TGME49_040530	hypothetical protein	PFF0215w	conserved Plasmodium protein, unknown function
TGME49_040550	cytochrome C oxidase copper chaperone, putative	PF10_0252	cytochrome c oxidase copper chaperone, putative (COX17)
TGME49_040590	DNA-directed RNA polymerases I, II, and III subunit RPABC1, putative	PF13_0341	DNA-directed RNA polymerase 2, putative
TGME49_040600	TCP-1/cpn60 chaperonin family protein, putative	PFL1545c	60 kDa chaperonin (CPN60)
TGME49_040610	hypothetical protein, conserved	PFE0645w	conserved Plasmodium protein, unknown function
TGME49_040630	ULK kinase	PF14_0476	serine/threonine protein kinase, putative
TGME49_040640	Casein kinase one (CK1) TgCK1a	PF11_0377	casein kinase 1 (CK1)
TGME49_040650	coatomer alpha subunit, putative	PFF0330w	coatomer alpha subunit, putative
TGME49_040670	ferredoxin, putative	PFL0705c	adrenodoxin-type ferredoxin, putative
TGME49_040680	hypothetical protein	PFE0220w	conserved Plasmodium protein, unknown function
TGME49_040690	S-adenosylmethionine synthetase, putative	PFI1090w	S-adenosylmethionine synthetase (SAMS)
TGME49_040700	ubiquitin protein, putative	PF11_0329	ubiquitin-like protein, putative
TGME49_040710	RRM domain-containing protein	PF14_0028	pre-mRNA splicing factor, putative
TGME49_040740	syntaxin binding protein, putative	PFF0665c	syntaxin binding protein, putative
TGME49_040810	hypothetical protein, conserved	PFA0240w	transporter, putative
TGME49_040860	1-acyl-sn-glycerol-3-phosphate acyltransferase, putative	PF14_0421	apicoplast 1-acyl-sn-glycerol-3-phosphate acyltransferase, putative (AGPAT)
TGME49_040870	beta adaptin protein, putative	PFE1400c	beta adaptin protein, putative
TGME49_040890	phosphofructokinase, putative	PFI0755c	6-phosphofructokinase (PFK9)
TGME49_040910	C2 domain-containing protein	PFL2110c	double C2-like domain-containing protein (DOC2)
TGME49_040970	hypothetical protein, conserved	PFL1050w	conserved Plasmodium protein, unknown function
TGME49_040980	hypothetical protein	PFB0700c	conserved Plasmodium protein, unknown function
TGME49_041000	hypothetical protein	PF14_0572	conserved Plasmodium membrane protein, unknown function
TGME49_041010	potassium channel tetramerisation domain containing protein	PFL1875w	conserved Plasmodium protein, unknown function
TGME49_041140	DEAD/DEAH box helicase, putative	PF13_0077	DEAD box helicase, putative
TGME49_041150	hypothetical protein	PFC0390w	N2227-like protein, putative
TGME49_041160	hemolysin, putative	PF14_0528	hemolysin, putative
TGME49_041820	hypothetical protein	PFL0720w	conserved Plasmodium membrane protein, unknown function
TGME49_041830	cyclophilin, putative	PF14_0223	peptidyl-prolyl cis-trans isomerase (CYP52)
TGME49_041860	phosphatidylinositolglycan class A protein	PF10_0316	N-acetylglucosaminyl-phosphatidylinositol biosynthetic protein, putative
TGME49_041870	glutamyl-tRNA synthetase, putative	MAL13P1.281	glutamate--tRNA ligase, putative
TGME49_042000	hypothetical protein	MAL13P1.172	conserved protein, unknown function
TGME49_042010	glucose inhibited division protein A, putative	PFL2115c	glucose inhibited division protein a homologue, putative
TGME49_042050	DNA polymerase, putative	PF14_0234	DNA-directed DNA polymerase, putative
TGME49_042070	cAMP-dependent protein kinase regulatory subunit, putative	PFL1110c	cAMP-dependent protein kinase regulatory subunit (PKAr)
TGME49_042290	proteasome subunit alpha type 6, putative	MAL8P1.128	proteasome subunit alpha, putative
TGME49_042320	B-box zinc finger protein, putative	PF14_0383	conserved Plasmodium protein, unknown function
TGME49_042330	40S ribosomal protein S5, putative	PF07_0088	40S ribosomal protein S5, putative
TGME49_042340	40S ribosomal protein S29, putative	MAL7P1.300	40S ribosomal protein S29, putative
TGME49_042380	elongation of very long chain fatty acids 4 protein, putative	PFF0290w	long chain polyunsaturated fatty acid elongation enzyme, putative
TGME49_042400	CAM kinase, CDPK family	PFC0420w	calcium-dependent protein kinase 3 (CDPK3)
TGME49_042420	amine oxidase, flavin-containing domain-containing protein	PFL0575w	lysine-specific histone demethylase 1, putative (LSD1)
TGME49_042460	mitochondrial carrier domain-containing protein	PFL2000w	mitochondrial carrier protein, putative
TGME49_042580	iron only hydrogenase large subunit, C-terminal domain-containing protein	PFF0685c	conserved Plasmodium protein, unknown function
TGME49_042610	WD domain, G-beta repeat-containing protein	PFF0395c	conserved protein, unknown function
TGME49_042620	hypothetical protein	PF14_0326	dynein-related AAA-type ATPase, putative
TGME49_042660	vacuolar sorting protein 35, putative	PF11_0112	vacuolar sorting protein 35, putative
TGME49_042680	60S ribosomal protein L24, putative	PFE0300c	60S ribosomal subunit protein L24-2, putative
TGME49_042720	hypothetical protein	PF13_0133	plasmepsin V (PMV)
TGME49_042730	guanylate kinase, putative	PFI1420w	guanylate kinase (GK)
TGME49_042780	hypothetical protein	MAL13P1.249	conserved Plasmodium protein, unknown function
TGME49_042800	TGF-beta-inducible nuclear protein 1, putative	MAL7P1.24	large ribosomal subunit processing protein, putative
TGME49_042840	hypothetical protein	PF13_0216	conserved Plasmodium protein, unknown function
TGME49_042880	flavoprotein domain-containing protein	MAL8P1.81	flavoprotein, putative
TGME49_042890	hypothetical protein	PF08_0089	conserved Plasmodium protein, unknown function
TGME49_043240	G-protein beta-subunit, putative	PFE1310c	nucleolar Jumonji domain interacting protein, putative
TGME49_043280	met-10 domain-containing protein	PFI0700c	met-10 like protein, putative
TGME49_043410	hypothetical protein	PFL0615w	tetratricopeptide repeat family protein, putative
TGME49_043440	histone acetyltransferase GCN5, putative	PF08_0034	histone acetyltransferase GCN5 (GCN5)
TGME49_043480	50S ribosomal protein L3, putative	PFI0890c	organelle ribosomal protein L3 precursor, putative
TGME49_043490	bcs1 protein, putative	PFF0155w	mitochondrial chaperone BCS1, putative
TGME49_043500	CAM kinase, SNF1/AMK1 family ToxPK1	PF13_0085	serine/threonine protein kinase (PK9)
TGME49_043510	OTU-like cysteine protease domain-containing protein	PF11_0428	conserved Plasmodium protein, unknown function
TGME49_043530	PPR repeat-containing protein	PFL1605w	pentatricopeptide repeat protein, putative
TGME49_043540	U4/U6 small nuclear ribonucleoprotein, putative	MAL13P1.385	U4/U6 small nuclear ribonucleoprotein PRP4, putative (PRPF4)
TGME49_043570	40S ribosomal protein S26, putative	PFB0830w	40S ribosomal protein S26e, putative
TGME49_043590	endonuclease/exonuclease/phosphatase domain-containing protein	PFC0850c	endonuclease/exonuclease/phosphatase family protein, putative
TGME49_043600	acetyltransferase domain-containing protein	PFF1405c	conserved protein, unknown function
TGME49_043620	hypothetical protein	PFF0695w	conserved Plasmodium protein, unknown function
TGME49_043710	TCP-1/cpn60 family chaperonin, putative	PFC0285c	T-complex protein beta subunit, putative
TGME49_043730	p36 protein	MAL7P1.114	P36-like protein homologue, putative
TGME49_043740	flagellar WD-repeat protein PF20, putative	PFE0540w	conserved Plasmodium protein, unknown function
TGME49_043750	hypothetical protein	PFL2255w	DNA replication origin binding protein, putative (DIA2)
TGME49_043800	long-chain fatty acid CoA ligase, putative	PFE1250w	acyl-CoA synthetase (ACS10)
TGME49_043910	haloacid dehalogenase-like hydrolase domain-containing protein	PF10_0325	haloacid dehalogenase-like hydrolase, putative
TGME49_043920	DNA replication licensing factor, putative	PFL0580w	minchromosome maintenance (MCM) complex subunit, putative (MCM5)
TGME49_043930	hypothetical protein	PF08_0008	GPI-anchored micronemal antigen (GAMA)
TGME49_043950	prohibitin, putative	PF08_0006	prohibitin, putative
TGME49_043960	ras-GTPase-activating protein binding protein, putative	PF14_0228	conserved Plasmodium protein, unknown function
TGME49_043990	NLI interacting factor-like phosphatase domain-containing protein	PFE0795c	protein phosphatase, putative
TGME49_044000	DEAD/DEAH box helicase, putative	PF14_0183	signal recognition particle RNA
TGME49_044020	hypothetical protein	PFC0360w	activator of Hsp90 ATPase, putative
TGME49_044040	hypothetical protein, conserved	PFL1240c	conserved Plasmodium protein, unknown function
TGME49_044110	nucleosome assembly protein, putative	PFL0185c	nucleosome assembly protein (NAPL)
TGME49_044200	2-oxoglutarate dehydrogenase, putative	PF08_0045	2-oxoglutarate dehydrogenase E1 component
TGME49_044240	hypothetical protein	PF13_0016	methyltransferase-like protein, putative
TGME49_044290	adaptin N terminal region domain-containing protein	PFI0200c	adapter-related protein, putative
TGME49_044310	developmentally regulated GTP-binding protein 1, putative	PFE1215c	cytosolic preribosomal GTP-binding protein, putative
TGME49_044320	60S ribosomal protein L24, putative	PF13_0049	60S ribosomal protein L24, putative
TGME49_044350	DnaJ domain-containing protein	PFF1010c	DnaJ protein, putative
TGME49_044360	hypothetical protein, conserved	PF14_0195	conserved Plasmodium protein, unknown function
TGME49_044370	hypothetical protein	PF14_0714	conserved Plasmodium membrane protein, unknown function
TGME49_044380	hypothetical protein, conserved	PF08_0124	cactin homolog, putative
TGME49_044390	coatomer epsilon subunit, putative	MAL8P1.121	coatomer epsilon subunit, putative
TGME49_044420	hypothetical protein, conserved	PFA0475c	conserved protein, unknown function
TGME49_044430	16S pseudouridylate synthase, putative	PFL1350w	RNA pseudouridylate synthase, putative
TGME49_044500	tubulin-tyrosine ligase family protein	PF11_0481	tubulin-tyrosine ligase, putative
TGME49_044520	UDP-N-acetylglucosamine-1-phosphate transferase, putative	PFC0935c	N-acetylglucosamine-1-phosphate transferase, putative
TGME49_044560	heat shock protein 90, putative	PFL1070c	endoplasmin homolog precursor, putative
TGME49_044580	50S ribosomal protein L1, putative	PFL0500w	mitochondrial ribosomal protein L1-2 precursor, putative
TGME49_044600	hypothetical protein	PFC0700c	conserved Plasmodium protein, unknown function
TGME49_044620	NEK kinase	MAL7P1.100	NIMA related kinase 4 (NEK4)
TGME49_044630	hypothetical protein	PF07_0125	tRNA pseudouridine synthase D, putative
TGME49_044650	eukaryotic translation initiation factor 5, putative	PFL0335c	eukaryotic translation initiation factor 5, putative
TGME49_044840	zinc knuckle domain-containing protein	PFE0425w	conserved Plasmodium protein, unknown function
TGME49_044880	DNA-directed RNA polymerase I largest subunit, putative	PFE0465c	RNA polymerase I (RNAPI)
TGME49_045450	hypothetical protein	PFF0980w	conserved Plasmodium protein, unknown function
TGME49_045460	40S ribosomal protein S8, putative	PF14_0083	40S ribosomal protein S8e, putative
TGME49_045570	origin recognition complex subunit 2, putative	MAL7P1.21	origin recognition complex subunit 2, putative (ORC2)
TGME49_045590	peptidase S54 family domain-containing protein	PF13_0241	rhomboid protease ROM6, putative (ROM6)
TGME49_045620	ubiquitin / ribosomal protein S27a fusion protein, putative	PF14_0027	40S ribosomal protein S31/UBI, putative
TGME49_045660	hypothetical protein, conserved	PF14_0139	conserved Plasmodium protein, unknown function
TGME49_045670	pyruvate dehydrogenase, putative	PF11_0256	pyruvate dehydrogenase E1 alpha subunit (pdhA)
TGME49_045680	ribosomal protein L21, putative	PF14_0240	60S ribosomal protein L21e, putative
TGME49_046000	hypothetical protein	PF11_0560	mitochondrial large subunit ribosomal protein, putative
TGME49_046020	hypothetical protein	MAL13P1.191	conserved Plasmodium protein, unknown function
TGME49_046030	hypothetical protein, conserved	PFE1015c	conserved Plasmodium protein, unknown function
TGME49_046040	MIF4G domain-containing protein	PFI1265w	conserved Plasmodium protein, unknown function
TGME49_046050	hypothetical protein	PF11_0228	conserved Plasmodium protein, unknown function
TGME49_046060	DNA-dependent RNA polymerase, putative	PF11_0264	DNA-dependent RNA polymerase
TGME49_046100	hypothetical protein	PFE0820c	phosducin-like protein, putative (PhLP3)
TGME49_046170	ARID/BRIGHT DNA-binding domain-containing protein	PFF0175c	conserved Plasmodium protein, unknown function
TGME49_046190	hypothetical protein, conserved	PFB0145c	conserved Plasmodium protein, unknown function
TGME49_046200	zinc finger (CCCH type) motif-containing protein	PF10_0186	zinc finger protein, putative
TGME49_046220	hypothetical protein, conserved	PFD0595w	conserved Plasmodium protein, unknown function
TGME49_046340	DnaJ domain-containing protein	PFE1170w	DnaJ protein, putative
TGME49_046460	hypothetical protein	PF14_0279	conserved Plasmodium protein, unknown function
TGME49_046480	hypothetical protein	PF07_0081	conserved Plasmodium protein, unknown function
TGME49_046500	surp module domain-containing protein	PF14_0713	splicing factor 3A subunit 1, putative (SF3A1)
TGME49_046520	hypothetical protein	PFC1055w	conserved Plasmodium protein, unknown function
TGME49_046530	phosphatidylglycerophosphate synthase, putative	MAL8P1.58	phosphatidylglycerophosphate synthase (PGPS)
TGME49_046540	cytochrome C1, putative	PF14_0597	cytochrome c1 precursor, putative
TGME49_046550	eukaryotic aspartyl protease, putative	PF14_0281	plasmepsin IX
TGME49_046560	vacuolar ATP synthase subunit G1, putative	PF13_0130	vacuolar ATP synthase subunit g, putative
TGME49_046570	hypothetical protein	PF08_0043	conserved Plasmodium protein, unknown function
TGME49_046600	ABC1 family beta-lactamase, putative	PF14_0143	atypical protein kinase, ABC-1 family, putative (ABCk2)
TGME49_046620	G10 protein, putative	PFE1140c	G10 protein, putative
TGME49_046670	hypothetical protein	PF10_0319	conserved Plasmodium protein, unknown function
TGME49_046720	hypothetical protein	PFF0565c	conserved Plasmodium protein, unknown function
TGME49_046730	hypothetical protein	PF10_0277	nucleolar preribosomal assembly protein, putative
TGME49_046740	hypothetical protein, conserved	MAL13P1.230	dynactin subunit 2, putative
TGME49_046770	hypothetical protein	PF11_0091	transcription factor with AP2 domain(s) (ApiAP2)
TGME49_046780	hypothetical protein	PFF1210w	phosphatidic acid phosphatase (PAP)
TGME49_046800	acylamino-acid-releasing enzyme, putative	PFC0950c	peptidase, putative
TGME49_046920	glutathione reductase, putative	PF14_0192	glutathione reductase (GR)
TGME49_046960	hydrolase-like protein	PFL1810w	conserved Plasmodium protein, unknown function
TGME49_046970	exosome component 10, putative	PF14_0473	exosome complex exonuclease RRP6, putative (RRP6)
TGME49_047000	TPR domain-containing protein	PFL2015w	Tetratricopeptide repeat protein, putative
TGME49_047020	hypothetical protein, conserved	PFL0095c	conserved protein, unknown function
TGME49_047230	caltractin (centrin), putative	PFA0345w	centrin-1 (CEN1)
TGME49_047240	ubiquitin carboxyl-terminal hydrolase isozyme L5, putative	PF11_0177	deubiquinating/deneddylating enzyme (UCH54)
TGME49_047270	hypothetical protein	MAL13P1.320	conserved Plasmodium membrane protein, unknown function
TGME49_047320	hypothetical protein	PFE0955w	conserved Plasmodium protein, unknown function
TGME49_047330	hypothetical protein	PFL0880c	conserved Plasmodium protein, unknown function
TGME49_047350	thioredoxin, putative	PF13_0272	thioredoxin-related protein, putative
TGME49_047370	hypothetical protein	PF13_0078	conserved Plasmodium membrane protein, unknown function
TGME49_047380	hypothetical protein	PF10_0287	conserved Plasmodium protein, unknown function
TGME49_047410	hypothetical protein	MAL8P1.25a	conserved Plasmodium protein, unknown function
TGME49_047460	proliferating cell nuclear antigen 1	PF13_0328	proliferating cell nuclear antigen (PCNA)
TGME49_047470	nucleolar protein 5A, putative	PF11_0191	box C/D snoRNP rRNA 2'-O-methylation factor, putative
TGME49_047550	heat shock protein 60	PF10_0153	heat shock protein 60 (HSP60)
TGME49_047560	dynein light chain protein, putative	PFI1350c	dynein light chain, putative
TGME49_047600	hypothetical protein, conserved	PFI0315c	dynein light intermediate chain 2, cytosolic
TGME49_047610	snRNP protein Lsm5, putative	PF14_0411	U6 snRNA-associated Sm-like protein LSm5, putative (LSM5)
TGME49_047650	sybindin-like family domain-containing protein	PF14_0049	sybindin-like protein, putative
TGME49_047670	ribulose-phosphate 3-epimerase	PFL0960w	D-ribulose-5-phosphate 3-epimerase, putative
TGME49_047680	hypothetical protein, conserved	PFL1390w	conserved Plasmodium protein, unknown function
TGME49_047690	p-type ATPase2, putative	PFL0950c	aminophospholipid-transporting P-ATPase (ATPase2)
TGME49_047730	hypothetical protein	PF11_0404	transcription factor with AP2 domain(s) (ApiAP2)
TGME49_047760	long chain acyl-CoA synthetase, putative	PFL1880w	acyl-CoA synthetase (ACS11)
TGME49_047770	hypothetical protein, conserved	PF14_0024	conserved Plasmodium protein, unknown function
TGME49_047920	methyltransferase domain-containing protein	PFD0350w	methyltransferase, putative
TGME49_047930	syntaxin, putative	PFL2070w	syntaxin, Qa-SNARE family (SYN16)
TGME49_048110	hypothetical protein, conserved	PFD0800c	conserved Plasmodium protein, unknown function
TGME49_048120	hypothetical protein	PFF0560c	SWI/SNF-related matrix-associated actin-dependent regulator of chromatin
TGME49_048200	dimethyladenosine transferase, putative	PF14_0156	small subunit rRNA dimethylase, putative
TGME49_048250	pre-mRNA-splicing factor, putative	PF10_0179	conserved Plasmodium protein, unknown function
TGME49_048290	WD domain-containing protein	PFL1395c	conserved Plasmodium protein, unknown function
TGME49_048310	SNF7 protein, putative	PFL2090c	endosome sorting protein (SNF7 homologue), putative
TGME49_048320	mitochondrial carrier family protein	PFD0367w	mitochondrial carrier protein, putative
TGME49_048340	GTP-binding nuclear protein RAN/TC4, putative	PF11_0183	GTP-binding nuclear protein ran/tc4 (RAN)
TGME49_048370	prefoldin subunit, putative	PFE0595w	prefoldin subunit, putative
TGME49_048390	60S ribosomal protein L26, putative	PFC0535w	60S ribosomal protein L26, putative
TGME49_048400	lactoylglutathione lyase, putative	PF11_0145	glyoxalase I (GloI)
TGME49_048450	zinc finger (C3HC4 RING finger) protein, putative	PFC0510w	RING zinc finger protein, putative
TGME49_048460	ubiquitin, putative	MAL8P1.62	conserved Plasmodium protein, unknown function
TGME49_048480	40S ribosomal protein S9, putative	PFE1005w	40S ribosomal protein S9, putative
TGME49_048490	hypothetical protein	PFC0506w	conserved Plasmodium protein, unknown function
TGME49_048550	SPX domain-containing protein	PFF0365c	G-protein associated signal transduction protein, putative
TGME49_048570	M protein repeat-containing protein	PFD0320c	conserved Plasmodium protein, unknown function
TGME49_048600	aspartate aminotransferase, putative	PFB0200c	aspartate aminotransferase,aspartate transaminase (AspAT)
TGME49_048630	actin, putative	PFA0190c	actin-related protein (ARP1)
TGME49_048640	regulator of chromosome condensation domain-containing protein	PFE0420c	guanidine nucleotide exchange factor (RCC1)
TGME49_048670	H+-translocating inorganic pyrophosphatase TVP, putative	PF14_0541	V-type H( )-translocating pyrophosphatase, putative
TGME49_048700	hypothetical protein, conserved	PF14_0287	conserved Plasmodium protein, unknown function
TGME49_048740	hypothetical protein	PF14_0637	rhoptry protein, putative
TGME49_048790	hypothetical protein, conserved	PF14_0504	conserved Plasmodium protein, unknown function
TGME49_048830	phospholipase C delta 1	PF10_0132	phosphoinositide-specific phospholipase C (PI-PLC)
TGME49_048850	methionine aminopeptidase, putative	PF10_0150	methionine aminopeptidase 1b, putative (MetAP1b)
TGME49_048880	Ras family domain-containing protein	PFI0155c	Rab GTPase 7 (Rab7)
TGME49_048890	actin-like protein 3b, putative	PF11_0047	actin-like protein, putative
TGME49_048950	mitochondrial carrier domain-containing protein	PF13_0359	mitochondrial carrier protein, putative
TGME49_048960	hypothetical protein	PF10_0274	methyltransferase, putative
TGME49_048970	leucine rich repeat protein, putative	PFE0455w	leucine-rich repeat protein (LRR2)
TGME49_048980	nuclear movement domain-containing protein	MAL8P1.96	CS domain protein, putative
TGME49_049010	hypothetical protein	PFI0815c	methyltransferase, putative
TGME49_049030	endonuclease/exonuclease/phosphatase domain-containing protein	PFL1870c	sphingomyelin phosphodiesterase, putative
TGME49_049180	bifunctional dihydrofolate reductase / thymidylate synthase	PFD0830w	bifunctional dihydrofolate reductase-thymidylate synthase (DHFR-TS)
TGME49_049190	hypothetical protein	PF13_0267	transcription factor with AP2 domain(s) (ApiAP2)
TGME49_049240	calmodulin	PF14_0323	calmodulin (CAM)
TGME49_049250	60s ribosomal protein L33-A, putative	PF11_0438	60S ribosomal protein L35ae, putative
TGME49_049260	CMGC kinase	PFD0740w	cdc2-related protein kinase 3 (CRK3)
TGME49_049270	thioredoxin, putative	PF11_0352	protein disulfide isomerase (PDI-11)
TGME49_049290	hypothetical protein	PFI1540w	conserved Plasmodium protein, unknown function
TGME49_049320	NADPH-dependent oxidoreductase, putative	PF14_0478	DNA polymerase delta interacting protein, putative
TGME49_049330	DNA repair protein rad10 domain-containing protein	PFB0160w	ERCC1 nucleotide excision repair protein, putative
TGME49_049360	hypothetical protein, conserved	MAL13P1.34	RED-like protein, putative
TGME49_049380	zinc finger DHHC domain-containing protein	PF11_0217	zinc finger, DHHC-type, putative
TGME49_049390	NAD-specific glutamate dehydrogenase, putative	PF08_0132	glutamate dehydrogenase, putative (GDHc)
TGME49_049480	TPR domain-containing protein	PF14_0196	tetratricopeptide repeat family protein, putative
TGME49_049530	exportin, putative	PFC0135c	exportin 1, putative
TGME49_049560	DNA-directed RNA polymerase alpha chain, putative	PF13_0040	DNA-directed RNA polymerase alpha chain, putative
TGME49_049590	proteasome subunit alpha type 5, putative	PF07_0112	proteasome subunit alpha type 5, putative
TGME49_049610	nuclear cap binding protein, putative	MAL13P1.352	conserved Plasmodium protein, unknown function
TGME49_049650	apolipoprotein A-I binding protein, putative	PF14_0570	pyridoxal 5'-phosphate synthase, putative
TGME49_049690	hypothetical protein	PFA0405w	conserved Plasmodium protein, unknown function
TGME49_049700	mitochondrial carrier domain-containing protein	PFL1145w	mitochondrial carrier protein, putative
TGME49_049720	ATP synthase lipid-binding protein, putative	MAL7P1.340	ATP synthase subunit C, putative
TGME49_049730	hypothetical protein	PFL1580w	null
TGME49_049790	hypothetical protein	PFF0255c	conserved Plasmodium protein, unknown function
TGME49_049810	activating signal cointegrator 1 complex subunit 3, putative	PF14_0370	DEAD/DEAH box helicase, putative
TGME49_049850	hypothetical protein, conserved	PFE0785c	glideosome-associated protein 40, putative (GAP40)
TGME49_049860	centrosomal protein, putative	PFF1250w	conserved Plasmodium protein, unknown function
TGME49_049900	ADP/ATP carrier, putative	PF10_0366	ADP/ATP transporter on adenylate translocase
TGME49_049910	mitochondria-associated granulocyte macrophage CSF signaling molecule, putative	PFE0670w	mitochondrial matrix protein, putative
TGME49_049920	diphthine synthase, putative	PF10_0087	diphthine synthase
TGME49_049950	MAK16 protein, putative	PFB0175c	nucleolar preribosomal assembly protein, putative
TGME49_049960	33 kda inner dynein arm light chain, putative	PF14_0202	dynein-associated protein, putative
TGME49_049970	hypothetical protein	PFD0705c	conserved protein, unknown function
TGME49_049980	leucine rich repeat protein, putative	PF14_0651	leucine-rich repeat protein (LLR14.1)
TGME49_050010	hypothetical protein, conserved	PFL0730w	conserved Plasmodium protein, unknown function
TGME49_050070	hypothetical protein	PFI1665w	transcription factor with AP2 domain(s), putative (ApiAP2)
TGME49_050330	hypothetical protein	PF11_0213	conserved Plasmodium protein, unknown function
TGME49_050340	caltractin, putative	PF14_0443	centrin-2 (CEN2)
TGME49_050680	TBC domain-containing kinase (incomplete catalytic triad)	MAL7P1.127	conserved Plasmodium membrane protein, unknown function
TGME49_050750	hypothetical protein	PF11_0348	RNA (uracil-5-)methyltransferase, putative
TGME49_050770	eukaryotic translation initiation factor 4A	PF14_0655	eukaryotic initiation factor 4A (eIF4A)
TGME49_050780	zinc-finger in ubiquitin-hydrolases domain-containing protein	MAL7P1.120	ubiquitin carboxyl-terminal hydrolase, putative
TGME49_050790	hypothetical protein, conserved	PFE0385w	conserved Plasmodium protein, unknown function
TGME49_050810	ribosomal protein L35, putative	PF11_0260	60S ribosomal protein L35, putative
TGME49_050830	26S proteasome regulatory particle non-ATPase subunit, putative	PFC0520w	26S proteasome regulatory subunit S14, putative
TGME49_050870	zinc finger DHHC domain-containing protein	PFE1415w	cell cycle regulator with zn-finger domain, putative
TGME49_050890	3'-5' exonuclease domain-containing protein	PFA0290w	DNA binding protein, putative
TGME49_051440	troponin c, isotype gamma., putative	PFD0692c	calmodulin-like protein
TGME49_051480	ATP-dependent RNA helicase, putative	MAL7P1.113	DEAD/DEAH box ATP-dependent RNA helicase, putative
TGME49_051490	hypothetical protein, conserved	PFL0105w	conserved protein, unknown function
TGME49_051500	eukaryotic translation initiation factor 3 subunit 3, putative	PF14_0191	conserved Plasmodium protein, unknown function
TGME49_051510	ulp1 protease family, C-terminal catalytic domain-containing protein	MAL8P1.157	sentrin-specific protease 2, putative (SENP2)
TGME49_051550	acyl-CoA-binding protein, putative	PF10_0016	acyl-CoA binding protein, isoform 2, ACBP2 (ACBP2)
TGME49_051570	CAAX amino terminal protease family domain-containing protein	PFI0660c	protease, putative
TGME49_051600	RNA processing factor, putative	PFI1070c	nucleolar preribosomal assembly protein, putative
TGME49_051620	flap endonuclease-1, putative	PFD0420c	flap endonuclease 1 (FEN1)
TGME49_051630	cation efflux family protein, putative	PF07_0065	zinc transporter, putative
TGME49_051670	ATPase, AAA family domain containing protein	PF11_0131	DNA helicase, putative
TGME49_051680	translationally-controlled tumor protein, putative	PFE0545c	translationally controlled tumor protein homolog, putative
TGME49_051690	seryl-tRNA synthetase, putative	PF07_0073	serine--tRNA ligase, putative
TGME49_051740	hypothetical protein	PFD0200c	transcription factor with AP2 domain(s), putative (ApiAP2)
TGME49_051760	proteasome activator subunit, putative	PFI0370c	subunit of proteaseome activator complex, putative
TGME49_051780	heat shock protein 70, putative	PF11_0351	heat shock protein 70 (Hsp70-3)
TGME49_051810	translation initiation factor eIF-5A, putative	PFL0210c	eukaryotic translation initiation factor 5A (EIF5A)
TGME49_051840	hypothetical protein	PF08_0082	conserved Plasmodium protein, unknown function
TGME49_051850	serine/threonine protein phosphatase 5, putative	PF14_0224	serine/threonine protein phosphatase (PP7)
TGME49_051870	histone H2B, putative	PF11_0062	histone H2B (H2B)
TGME49_051880	tyrosyl-tRNA synthetase, putative	MAL8P1.125	tyrosine--tRNA ligase (TyrRS)
TGME49_051930	enoyl-acyl carrier reductase	PFF0730c	enoyl-acyl carrier reductase (ENR)
TGME49_051950	ribosomal protein L7/L12, putative	PFB0545c	mitochondrial ribosomal protein L12 precursor, putative
TGME49_052220	Hsc70/Hsp90-organizing protein, putative	PF14_0324	Hsp70/Hsp90 organizing protein (HOP)
TGME49_052270	50S ribosomal protein L1, putative	PF07_0046	mitochondrial ribosomal protein L1 precursor, putative
TGME49_052290	importin alpha, putative	PF08_0087	karyopherin alpha (KARalpha)
TGME49_052320	nuclear DNA-binding protein, putative	PF14_0432	conserved Plasmodium protein, unknown function
TGME49_052370	hypothetical protein	PFF1100c	transcription factor with AP2 domain(s), putative (ApiAP2)
TGME49_052400	HIT zinc finger domain-containing protein	MAL8P1.141	conserved Plasmodium protein, unknown function
TGME49_052420	hypothetical protein, conserved	PF08_0092	histone-arginine methyltransferase, putative (CARM1)
TGME49_052430	hypothetical protein, conserved	PFI0540w	conserved Plasmodium protein, unknown function
TGME49_052440	GPI-anchor transamidase, putative	PF11_0298	GPI8p transamidase
TGME49_052460	GPI transamidase 8, putative	PF14_0066	radical SAM protein, putative
TGME49_052490	vacuolar protein sorting 29, putative	PF14_0064	phosphatase, putative
TGME49_052510	hypothetical protein, conserved	PFL1750c	conserved Plasmodium protein, unknown function
TGME49_052630	hypothetical protein	MAL13P1.128	conserved Plasmodium protein, unknown function
TGME49_053040	actin-like family protein ARP4a, putative	PF14_0218	actin-related protein homolog, arp4 homolog
TGME49_053060	hypothetical protein	PF14_0412	conserved Plasmodium protein, unknown function
TGME49_053070	hydrolase, TatD family domain-containing protein	PFA0580c	TatD-like deoxyribonuclease, putative
TGME49_053110	kinesin motor domain-containing protein	PFA0535c	kinesin, putative
TGME49_053290	valyl-tRNA synthetase, putative	PF14_0589	valine-tRNA ligase, putative
TGME49_053300	hypothetical protein, conserved	PFI1465w	procollagen lysine 5-dioxygenase, putative
TGME49_053320	hypothetical protein, conserved	PF08_0029	conserved Plasmodium protein, unknown function
TGME49_053420	hypothetical protein, conserved	PF11_0361	conserved Plasmodium protein, unknown function
TGME49_053430	asparagine synthase, putative	PFC0395w	asparagine synthetase, putative
TGME49_053440	CMCG kinase (incomplete catalytic triad)	PFC0105w	serine/threonine protein kinase (SRPK1)
TGME49_053470	hypothetical protein, conserved	PF14_0168	conserved Plasmodium protein, unknown function
TGME49_053480	meiotic recombination protein SPO11, putative	PF10_0412	topoisomerase, putative
TGME49_053520	hypothetical protein	PF13_0035	U3 small nucleolar RNA-associated protein 6, putative
TGME49_053550	WD domain, G-beta repeat-containing protein	PF13_0250	G-beta repeat protein, putative
TGME49_053600	hypothetical protein	PF08_0058	conserved Plasmodium protein, unknown function
TGME49_053730	importin-alpha re-exporter, putative	PFI1590c	conserved Plasmodium protein, unknown function
TGME49_053780	GTP cyclohydrolase I, putative	PFL1155w	GTP cyclohydrolase I (GTP-CH)
TGME49_053800	ribosomal protein L15, putative	PF14_0276	mitochondrial ribosomal protein L15 precursor, putative
TGME49_053830	hypothetical protein	PFC0371w	conserved protein, unknown function
TGME49_053860	Tyrosine kinase-like (TKL) protein	PF13_0258	serine/threonine protein kinase (TKL3)
TGME49_053880	GNS1/SUR4 family domain-containing protein	PFI0980w	long chain fatty acid elongation enzyme, putative
TGME49_053890	M16 family peptidase, putative	PF14_0382	stromal-processing peptidase, putative (SPP)
TGME49_053900	delta-aminolevulinic acid dehydratase, putative	PF14_0381	delta-aminolevulinic acid dehydratase (ALAD)
TGME49_053950	XAP5 protein, putative	PFE1530c	XAP-5 DNA binding protein, putative
TGME49_054020	dynein intermediate chain, putative	PF14_0243	dynein-associated protein, putative
TGME49_054050	OPA3 domain-containing protein	PF14_0566	conserved protein, unknown function
TGME49_054070	hypothetical protein	MAL13P1.94	conserved Plasmodium membrane protein, unknown function
TGME49_054090	hypothetical protein, conserved	PF14_0266	conserved protein, unknown function
TGME49_054110	tryptophanyl-tRNA synthetase, putative	PFL2485c	tryptophan--tRNA ligase, putative
TGME49_054120	microtubial-binding protein, putative	PF10_0193	autophagy-related protein 8, putative (ATG8)
TGME49_054140	transcription activator, putative	MAL13P1.213	transcription activator, putative
TGME49_054230	hypothetical protein	PF10_0052	conserved Plasmodium protein, unknown function
TGME49_054250	MSF1-like conserved region domain-containing protein	PF13_0138	MSF1-like protein, putative
TGME49_054260	hypothetical protein	PFL0090c	cytochrome c oxidase assembly protein, putative
TGME49_054340	hypothetical protein, conserved	MAL8P1.26	conserved protein, unknown function
TGME49_054370	adenylate and guanylate cyclase catalytic domain-containing protein	PF11_0395	guanylyl cyclase (GCalpha)
TGME49_054380	ribosomal protein L11, putative	PF11_0113	mitochondrial ribosomal protein L11 precursor, putative
TGME49_054400	50S ribosomal protein l2, putative	PF11_0337	mitochondrial ribosomal protein L2 precursor
TGME49_054410	protein phosphatase 2C, putative	PF10_0093	protein phosphatase, putative
TGME49_054420	patatin-like phospholipase domain-containing protein	PFB0410c	phospholipase A2, putative
TGME49_054440	60S ribosomal protein L12, putative	PFE0850c	60S ribosomal protein L12, putative
TGME49_054450	cell division protein pelota, putative	MAL7P1.118	PelOta protein homologue, putative
TGME49_054490	hypothetical protein	PF14_0462	ubiquitin-protein ligase, putative (Hrd3)
TGME49_054510	hypothetical protein, conserved	PF11_0439	conserved protein, unknown function
TGME49_054580	UDP-galactose transporter protein, putative	PF11_0141	UDP-galactose transporter, putative
TGME49_054600	ubiquitin, putative	MAL13P1.64	ubiquitin-like protein nedd8 homologue, putative (Nedd8)
TGME49_054620	60S ribosomal protein L39, putative	PFF0573c	60S ribosomal protein L39, putative
TGME49_054650	RRM / zinc finger (CCCH type) domain-containing protein	PFL2310w	RNA binding protein, putative
TGME49_054730	hypothetical protein, conserved	MAL7P1.28	rRNA/tRNA ribonuclease MRP/P subunit, putative
TGME49_054750	hypothetical protein, conserved	PF07_0055	conserved Plasmodium protein, unknown function
TGME49_054770	serine/threonine protein phosphatase, putative	PF14_0660	protein phosphatase, putative
TGME49_054780	hypothetical protein	PFF1465w	secreted ookinete protein, putative (PSOP6)
TGME49_054810	hypothetical protein, conserved	PFL1035w	conserved Plasmodium protein, unknown function
TGME49_054850	myosin heavy chain, putative	PFF0190c	conserved Plasmodium protein, unknown function
TGME49_054900	proteasome subunit beta type 2, putative	PF14_0676	20S proteasome beta 4 subunit, putative
TGME49_054930	hypothetical protein, conserved	PF14_0440	conserved Plasmodium membrane protein, unknown function
TGME49_055220	hypothetical protein	PFE0840c	transcription factor with AP2 domain(s) (ApiAP2)
TGME49_055240	hypothetical protein	PF14_0031	conserved Plasmodium protein, unknown function
TGME49_055250	NOL1/NOP2/sun family domain-containing protein	PF07_0015	tRNA m5C-methyltransferase, putative
TGME49_055260	apical membrane antigen 1, putative	PF11_0344	apical membrane antigen 1 (AMA1)
TGME49_055310	zinc finger (CCCH type) motif-containing protein	PFI1335w	zinc finger protein, putative
TGME49_055320	hypothetical protein, conserved	MAL13P1.341	ribosome biogenesis protein MRT4, putative
TGME49_055330	hypothetical protein	MAL7P1.14	conserved Plasmodium protein, unknown function
TGME49_055410	hypothetical protein	MAL13P1.81	conserved Plasmodium protein, unknown function
TGME49_055470	GTP-binding protein HFLX, putative	PF11_0143	GTP binding protein, putative
TGME49_055510	ankyrin repeat-containing protein	PF10_0213	conserved Plasmodium protein (10b antigen), unknown function
TGME49_055640	hypothetical protein	PFL0520c	conserved Plasmodium protein, unknown function
TGME49_055650	hypothetical protein	PFB0140w	zinc finger protein, putative
TGME49_055690	2C-methyl-D-erythritol 2,4-cyclodiphosphate synthase domain-containing protein	PFB0420w	2C-methyl-D-erythritol 2,4-cyclodiphosphate synthase (IspF)
TGME49_055870	WD-40 repeat-containing protein	PFL2105c	microtubule associated katanin, putative
TGME49_055880	hypothetical protein	MAL13P1.321	conserved Plasmodium protein, unknown function
TGME49_055900	hypothetical protein, conserved	PF14_0571	bax inhibitor 1, putative
TGME49_055920	GINS complex subunit Psf3, putative	MAL13P1.20	exosome complex component RRP42, putative (RRP42)
TGME49_055940	CSL zinc finger domain protein	PFL0860c	zinc finger protein, putative
TGME49_055960	hypothetical protein	PFA0295c	conserved Plasmodium protein, unknown function
TGME49_055970	SET domain containing protein	PF08_0012	SET domain protein, putative (SET3)
TGME49_056000	endoplasmic reticulum retention receptor, putative	PF13_0280	ER lumen protein retaining receptor (ERD2)
TGME49_056010	hypothetical protein, conserved	PFI1065c	conserved Plasmodium protein, unknown function
TGME49_056030	hypothetical protein	PFE0890c	apicortin, putative
TGME49_056040	LCCL domain-containing protein	PFA0445w	LCCL domain-containing protein (CCp5)
TGME49_056070	CMGC kinase	PFC0755c	cdc2-related protein kinase 4 (CRK4)
TGME49_056760	pyruvate kinase, putative	PFF1300w	pyruvate kinase (PyrK)
TGME49_056770	ATP-dependent helicase, putaive	PFD1070w	eukaryotic initiation factor, putative
TGME49_056810	DnaJ domain-containing protein	PFA0425c	conserved Plasmodium protein, unknown function
TGME49_056820	hypothetical protein	MAL13P1.79	zinc finger (CCCH type) protein, putative
TGME49_056830	hypothetical protein	MAL8P1.151	inositol phosphatase, putative
TGME49_056840	hypothetical protein, conserved	PF13_0032	conserved Plasmodium protein, unknown function
TGME49_056920	1-phosphatidylinositol-4-phosphate 5-kinase, putative	PF14_0123	conserved Plasmodium protein, unknown function
TGME49_056970	vacuolar ATP synthase catalytic subunit A, putative	PF13_0065	vacuolar ATP synthase subunit a (vapA)
TGME49_056980	glycerol-3-phosphate acyltransferase, putative	PFL0620c	glycerol-3-phosphate acyltransferase (Gatp)
TGME49_056990	glycyl-tRNA synthetase, putative	PF14_0198	glycyl-tRNA synthetase,glycine--tRNA ligase (GlyRS)
TGME49_057020	hypothetical protein	PFE0095c	conserved protein, unknown function
TGME49_057040	hypothetical protein, conserved	PFC0730w	HVA22/TB2/DP1 family protein, putative
TGME49_057060	translation initiation factor SUI1 domain-containing protein	PF08_0079	translation initiation factor SUI1, putative
TGME49_057070	major ampullate spidroin 2	PF08_0083	conserved Plasmodium protein, unknown function
TGME49_057090	NAC domain containing protein	PF14_0241	basic transcription factor 3b, putative
TGME49_057110	hypothetical protein	PF14_0396	conserved Plasmodium protein, unknown function
TGME49_057150	NOT2 / NOT3 / NOT5 family domain-containing protein	PF11_0297	CCR4-NOT transcription complex subunit 2, putative (NOT2)
TGME49_057180	DNA repair protein Rad50, putative	PFF0285c	DNA repair-like protein, putative
TGME49_057310	nuclear movement domain-containing protein	PF14_0465	conserved Plasmodium protein, unknown function
TGME49_057350	eukaryotic translation intiation factor, putative	MAL13P1.63	eukaryotic translation initation factor 4 gamma, putative (EIF4G)
TGME49_057390	GTP-binding conserved hypothetical domain-containing protein	PF14_0400	GTP binding protein, putative
TGME49_057450	SCO1/SenC domain-containing protein	PF07_0034	Cg3 protein
TGME49_057470	myosin IJ heavy chain, putative	PFL1435c	myosin D (MyoD)
TGME49_057490	prefoldin subunit 3, putative	MAL7P1.94	prefoldin subunit 3, putative
TGME49_057500	hypothetical protein	PF14_0738	lysophospholipase, putative
TGME49_057510	aminoalcoholphosphotransferase, putative	PFF1375c	choline/ethanolaminephosphotransferase, putative (CEPT)
TGME49_057560	WD domain, G-beta repeat-containing protein	PF10_0326	WD-repeat protein, putative
TGME49_057680	myosin light chain TgMLC1	PFL2225w	myosin light chain 1,myosin A tail domain interacting protein (MTIP)
TGME49_057710	actin-like family protein ARP6, putative	PF07_0077	actin-like protein, putative
TGME49_057720	phospholipid-transporting P-type ATPase, putative	PFC0840w	P-type ATPase, putative (ATPase7)
TGME49_057730	methionine aminopeptidase, putative	PFE1360c	methionine aminopeptidase 1a, putative (MetAP1a)
TGME49_057740	UMP-CMP kinase, putative	PFA0555c	UMP-CMP kinase, putative
TGME49_057770	SET domain-containing protein	MAL13P1.122	SET domain protein, putative (SET2)
TGME49_057800	hypothetical protein, conserved	PFL1585c	nucleotidyltransferase, putative
TGME49_057960	mannose-1-phosphate guanylyltransferase, putative	PF14_0774	mannose-1-phosphate guanyltransferase, putative
TGME49_058020	hypothetical protein	PF14_0447	glutaminyl-peptide cyclotransferase, putative
TGME49_058030	DNA polymerase delta catalytic subunit, putative	PF10_0165	DNA polymerase delta catalytic subunit
TGME49_058060	hypothetical protein, conserved	PFI1330c	conserved Plasmodium protein, unknown function
TGME49_058070	signal recognition particle, putative	PFF1055c	conserved Plasmodium protein, unknown function
TGME49_058110	N-acetylglucosaminylphosphatidylinositol deacetylase, putative	PFF1190c	N-acetylglucosaminylphosphatidylinositol deacetylase, putative
TGME49_058130	Ras family domain-containing protein	PFE0690c	Rab GTPase 1a (RAB1a)
TGME49_058150	proteasome subunit alpha type 7, putative	MAL13P1.270	proteasome subunit, putative
TGME49_058160	hypothetical protein	PF11_0453	carbohydrate kinase, putative
TGME49_058210	DNA-directed RNA polymerase II subunit RPB2, putative	PFB0715w	DNA-directed RNA polymerase II second largest subunit, putative
TGME49_058240	chromodomain helicase DNA binding protein, putative	PF10_0232	chromodomain-helicase-DNA-binding protein 1 homolog, putative (CHD1)
TGME49_058350	hypothetical protein	PFI0435c	conserved Plasmodium protein, unknown function
TGME49_058390	DnaJ protein, putative	PFF1415c	DnaJ protein, putative
TGME49_058410	hypothetical protein	PFA0440w	photosensitized INA-labeled protein 1, PhIL1, putative
TGME49_058520	axonemal inner arm I1 intermediate chain dynein IC138, putative	PFL0610w	conserved Plasmodium protein, unknown function
TGME49_058530	WD domain, G-beta repeat-containing protein	MAL13P1.245	conserved Plasmodium protein, unknown function
TGME49_058560	hypothetical protein	MAL8P1.55	conserved Plasmodium protein, unknown function
TGME49_058590	hypothetical protein, conserved	PF07_0100	conserved Plasmodium protein, unknown function
TGME49_058610	RNA recognition motif-containing protein	PFL0375w	conserved Plasmodium protein, unknown function
TGME49_058650	ferrochelatase, putative	MAL13P1.326	ferrochelatase (FC)
TGME49_058680	TATA-box binding protein, putative	PFE0305w	transcription initiation factor TFiid, TATA-binding protein (TBP)
TGME49_058690	5-aminolevulinic acid synthase, putative	PFL2210w	delta-aminolevulinic acid synthetase (ALAS)
TGME49_058700	hypothetical protein	PFI0785c	sugar transporter, putative
TGME49_058710	hypothetical protein	PF14_0558	conserved Plasmodium protein, unknown function
TGME49_058720	ubiquitin-like protein 5, putative	PFL1830w	ubiquitin-like protein, putative
TGME49_058740	eukaryotic translation initiation factor 2A, putative	PF14_0360	eukaryotic translation initiation factor eIF2A, putative
TGME49_058750	hypothetical protein	PF10_0158	conserved Plasmodium protein, unknown function
TGME49_058780	OTU-like cysteine protease domain-containing protein	PFI1135c	OTU-like cysteine protease, putative
TGME49_058820	hypothetical protein, conserved	PF10_0372	antigen UB05
TGME49_058830	hypothetical protein	PF13_0135	vacuolar protein sorting 52 homologue
TGME49_058920	hypothetical protein	PFL1905w	conserved Plasmodium protein, unknown function
TGME49_058950	lectin-domain protein	PFA0195w	parasite-infected erythrocyte surface protein (PIEPS15)
TGME49_058980	cell differentiation protein Rcd1, putative	PFE0375w	cell differentiation protein, putative (CAF40)
TGME49_059000	hypothetical protein	PF14_0335	conserved protein, unknown function
TGME49_059010	vacuoloar ATP synthase subunit D, putative	PF14_0615	ATP synthase (C/AC39) subunit, putative
TGME49_059070	acetyltransferase domain-containing protein	MAL8P1.200	acetyltransferase, putative
TGME49_059090	ubiquitin-conjugating enzyme domain-containing protein	PF14_0128	ubiquitin conjugating enzyme, putative
TGME49_059130	4-hydroxybenzoate octaprenyltransferase, putative	PFF0370w	para-hydroxybenzoate--polyprenyltransferase, putative
TGME49_059160	hypothetical protein	PFD0710w	GTP binding protein, putative
TGME49_059200	Na+/H+ antiporter, putative	PF13_0019	sodium/hydrogen exchanger, Na , H antiporter (NHE)
TGME49_059210	hypothetical protein	PFF0135w	JmjC domain containing protein (JmjC2)
TGME49_059220	ATP-dependent nucleolar RNA helicase, putative	PFL2010c	DEAD/DEAH box ATP-dependent RNA helicase, putative
TGME49_059230	hypothetical protein	MAL13P1.42	tyrosine recombinase (INT)
TGME49_059240	40S ribosomal protein S21, putative	PF11_0454	40S ribosomal protein S21e, putative
TGME49_059250	ATP-dependent DNA helicase, putative	PFI0910w	DNA helicase, putative
TGME49_059260	cell division protein, putative	PFL1925w	cell division protein FtsH, putative
TGME49_059520	hypothetical protein	PFC0315c	conserved Plasmodium protein, unknown function
TGME49_059550	hydroxymethyldihydropterin pyrophosphokinase-dihydropteroate synthase	PF08_0095	dihydropteroate synthetase (DHPS)
TGME49_059560	endonuclease/exonuclease/phosphatase domain-containing protein	PFE0980c	carbon catabolite repressor protein 4, putative (CCR4)
TGME49_059570	tRNA-specific adenosine deaminase, putative	PF13_0259	cytidine and deoxycytidylate deaminase, putative
TGME49_059590	hypothetical protein	MAL13P1.12	conserved Plasmodium membrane protein, unknown function
TGME49_059600	hypothetical protein	MAL8P1.24	conserved Plasmodium protein, unknown function
TGME49_059630	hypothetical protein, conserved	PFE0950c	conserved Plasmodium protein, unknown function
TGME49_059640	nucleoporin, putative	PFI0250c	nucleoporin NUP100/NSP100, putative (NUP100)
TGME49_059660	orotate phosphoribosyltransferase, putative	PFE0630c	orotate phosphoribosyltransferase (OPRT)
TGME49_059670	von Willebrand factor type A domain-containing protein	PFC0640w	circumsporozoite- and TRAP-related protein (CTRP)
TGME49_059690	orotidine-monophosphate-decarboxylase, putative	PF10_0225	orotidine monophosphate decarboxylase (OMPDC)
TGME49_059710	hypothetical protein, conserved	MAL8P1.79	conserved Plasmodium protein, unknown function
TGME49_059720	hypothetical protein, conserved	PF11_0054	conserved Plasmodium protein, unknown function
TGME49_059850	hypothetical protein, conserved	PF11_0365	conserved Plasmodium protein, unknown function
TGME49_059920	hypothetical protein	MAL13P1.262	conserved Plasmodium protein, unknown function
TGME49_059960	GDA1/CD39 (nucleoside phosphatase) family domain containing protein	MAL13P1.121	adenosine-diphosphatase, putative
TGME49_059980	DnaJ domain-containing protein	PF11_0380	DnaJ protein, putative
TGME49_059990	SAC3/GANP domain-containing protein	PFF0125c	conserved Plasmodium protein, unknown function
TGME49_060140	mannose-6-phosphate isomerase, putative	MAL8P1.156	mannose-6-phosphate isomerase, putative
TGME49_060160	hypothetical protein	PF10_0197	methyltransferase, putative
TGME49_060170	elongation factor G, putative	PFL1590c	elongation factor G (EF-G)
TGME49_060180	hypothetical protein, conserved	PFA0370w	conserved Plasmodium protein, unknown function
TGME49_060200	ATP-dependent RNA helicase, putative	MAL13P1.322	pre-mRNA-splicing factor ATP-dependent RNA helicase PRP16 (PRP16)
TGME49_060210	hypothetical protein, conserved	PF14_0564	conserved Plasmodium protein, unknown function
TGME49_060230	hypothetical protein	PF10_0113	conserved Plasmodium protein, unknown function
TGME49_060240	CCR4-NOT transcription complex subunit, putative	MAL8P1.104	CCR4-associated factor 1 (CAF1)
TGME49_060250	cyclin H, putative	PF14_0605	cyclin homologue (CYC1)
TGME49_060260	60S acidic ribosomal protein P1, putative	PF11_0043	60S ribosomal protein P1, putative
TGME49_060270	hypothetical protein	PF11_0368	conserved Plasmodium protein, unknown function
TGME49_060320	hypothetical protein, conserved	PF13_0219	conserved Plasmodium protein, unknown function
TGME49_060340	hypothetical protein	PF14_0197	zinc finger protein, putative
TGME49_060360	GTP-binding protein, putative	MAL8P1.33	GTP binding protein, putative
TGME49_060370	PH domain-containing protein	PFB0257c	conserved Plasmodium protein, unknown function
TGME49_060420	HEC/Ndc80p family protein, putative	PFF0785w	Ndc80 homologue, putative
TGME49_060440	46 kDa FK506-binding nuclear protein, putative	MAL8P1.95	conserved Plasmodium protein, unknown function
TGME49_060460	oxidoreductase, putative	PFF1265w	oxidoreductase, short-chain dehydrogenase family, putative
TGME49_060470	C2 domain-containing protein	PF14_0530	ferlin, putative
TGME49_060480	leucine rich repeat protein, putative	PF14_0305	leucine-rich repeat protein (LRR5)
TGME49_060500	hypothetical protein, conserved	PF14_0091	conserved Plasmodium membrane protein, unknown function
TGME49_060550	acetlytransferase, GNAT family domain containing protein	PF08_0102	asparagine-rich antigen Pfa55-14 (pfa55-14)
TGME49_060600	pumilio-family RNA binding repeat domain-containing protein	PFE0935c	mRNA-binding protein PUF1 (PUF1)
TGME49_060610	hypothetical protein	PFE1115c	S-adenosylmethionine-dependent methyltransferase, putative
TGME49_060630	DnaJ domain-containing protein	PF13_0102	secretory complex protein 63 (SEC63)
TGME49_060660	ribosomal protein L23, putative	PFL1895w	mitochondrial ribosomal protein L23 precursor, putative
TGME49_060680	DNA primase small subunit, putative	PF14_0366	small subunit DNA primase
TGME49_060790	hypothetical protein	PF10_0291	RAP protein, putative
TGME49_060810	hypothetical protein, conserved	PFE1260c	conserved Plasmodium protein, unknown function
TGME49_060820	hypothetical protein	PF10_0107	conserved protein, unknown function
TGME49_060870	hypothetical protein	PFC0126c	CDGSH iron-sulfur domain-containing protein, putative
TGME49_060990	hypothetical protein	PFL0710w	conserved Plasmodium protein, unknown function
TGME49_061000	MutS domain V domain-containing protein	PF14_0254	DNA mismatch repair protein Msh2p, putative
TGME49_061010	26S protease regulatory subunit 8, putative	PFL2345c	26S protease regulatory subunit 8, putative
TGME49_061020	axonemal dynein heavy chain, putative	PF11_0240	dynein heavy chain, putative
TGME49_061030	mitochondrial NADPH:adrenodoxin oxidoreductase, putative	PF11_0407	adrenodoxin reductase, putative
TGME49_061050	mitotic control protein dis3, putative	MAL13P1.289	mitotic control protein dis3 homologue, putative (RRP44)
TGME49_061060	putative diphthamide synthesis domain-containing protein	PF14_0136	diphthamide synthesis protein, putative
TGME49_061070	hypothetical protein	PFE0410w	triose phosphate transporter (oTPT)
TGME49_061080	hypothetical protein, conserved	MAL7P1.92	cysteine repeat modular protein 2 (CRMP2)
TGME49_061200	TBC domain-containing protein	PF11_0151	GTPase activator, putative
TGME49_061210	26S proteasome non-ATPase regulatory subunit, putative	PF10_0174	26s proteasome regulatory subunit p55, putative
TGME49_061220	transcription elongation factor SPT4, putative	PF10_0293	transcription factor, putative
TGME49_061230	ankyrin repeat-containing protein	PFF1315w	ankyrin-repeat protein, putative
TGME49_061240	histone H3	PFF0510w	histone H3 (H3)
TGME49_061250	histone H2A, putative	PFF0860c	histone H2A (H2A)
TGME49_061380	30S ribosomal protein S8, putative	MAL7P1.93	mitochondrial ribosomal protein S8 precursor, putative
TGME49_061400	hypothetical protein	PFF0335c	probable protein, unknown function
TGME49_061410	hypothetical protein	PF14_0111	conserved Plasmodium protein, unknown function
TGME49_061440	armadillo/beta-catenin-like repeat-containing protein	PFD0720w	conserved ARM repeats protein, unknown function
TGME49_061460	structure specific recognition protein I, putative	PF14_0393	FACT complex subunit SSRP1, putative (FACT-S)
TGME49_061480	phosphatidylserine synthase, putative	MAL13P1.335	phosphatidylserine synthase I, putative
TGME49_061500	hypothetical protein	MAL7P1.156	conserved Plasmodium protein, unknown function
TGME49_061510	hypothetical protein	PF10_0105	50S ribosomal protein L22, mitochondrial, putative
TGME49_061520	nucleolar GTP-binding protein, putative	PFF0625w	nucleolar GTP-binding protein 1, putative
TGME49_061540	DNA-directed RNA polymerases I and III subunit RPAC2, putative	PF14_0150	DNA-directed RNA polymerase I/III subunit, putative
TGME49_061560	TBPIP domain-containing protein	PFL0325w	Tat binding protein 1(TBP-1)-interacting protein, putative
TGME49_061570	60S ribosomal protein L7a, putative	PF14_0231	60S ribosomal protein L7-3, putative
TGME49_061600	X-prolyl aminopeptidase, putative	PF14_0517	aminopeptidase P (APP)
TGME49_061610	hypothetical protein	PF14_0470	DNA replication related protein, putative
TGME49_061680	hypothetical protein	PFE0155w	conserved Plasmodium protein, unknown function
TGME49_061710	ankyrin repeat-containing protein	PF14_0106	ankyrin-repeat protein, putative
TGME49_061800	helicase, putative	PF14_0112	plastid replication-repair enzyme (PREX)
TGME49_061940	hydrolase, alpha/beta fold family domain containing protein	PF08_0022	conserved Plasmodium protein, unknown function
TGME49_061950	ATP synthase beta chain, putative	PFL1725w	ATP synthase subunit beta, mitochondrial
TGME49_061980	gorasp2-prov protein	PF10_0168	golgi re-assembly stacking protein 2 (GRASP)
TGME49_062000	hypothetical protein	PF11_0163	transcription factor with AP2 domain(s), putative (ApiAP2)
TGME49_062040	eukaryotic translation initiation factor 3 subunit 11, putative	PFC0441c	SAC3/GNAP family-related protein, putative
TGME49_062070	ribosomal RNA assembly protein, putative	PFB0370c	RNA binding protein, putative
TGME49_062080	hypothetical protein	PFL1115w	conserved Plasmodium protein, unknown function
TGME49_062100	TPR domain-containing protein	PFL0280c	conserved Plasmodium protein, unknown function
TGME49_062150	kelch motif domain-containing protein	PF13_0238	kelch protein, putative
TGME49_062160	hypothetical protein, conserved	PF13_0084	ubiquitin-like protein, putative
TGME49_062380	elongation factor Tu, putative	MAL13P1.164	elongation factor Tu, putative
TGME49_062390	hypothetical protein	PFI0970c	TLD domain containing protein
TGME49_062410	WD domain, G-beta repeat-containing protein	PF14_0263	probable protein, unknown function
TGME49_062430	4-hydroxy-3-methylbut-2-en-1-yl diphosphate synthase, putative	PF10_0221	4-hydroxy-3-methylbut-2-en-1-yl diphosphate synthase (GcpE)
TGME49_062480	dynein light chain roadblock-type 2, putative	PF10_0195	kinesin, putative
TGME49_062490	hypothetical protein	MAL8P1.138	alpha/beta hydrolase, putative
TGME49_062520	cyclophilin, putative	PFL0735w	peptidyl-prolyl cis-trans isomerase (CYP32)
TGME49_062540	CAM kinase	MAL7P1.73	calcium/calmodulin-dependent protein kinase, putative
TGME49_062610	hypothetical protein	MAL7P1.64	serpentine receptor, putative (SR25)
TGME49_062620	Gbp1p protein, putative	PF10_0068	RNA binding protein, putative
TGME49_062640	hypothetical protein	PF07_0032	Cg8 protein
TGME49_062670	60S ribosomal protein L18a, putative	PF13_0224	60S ribosomal protein L18, putative
TGME49_062690	ribosomal protein L27, putative	PF14_0579	60S ribosomal protein L27, putative
TGME49_062710	ctr copper transporter domain-containing protein	PF14_0369	copper transporter putative
TGME49_062720	eukaryotic translation initiation factor 1A, putative	PF11_0447	translation initiation factor eIF-1A, putative
TGME49_062800	hypothetical protein	PF14_0021	conserved Plasmodium protein, unknown function
TGME49_062820	hypothetical protein	MAL8P1.113	peptidase family C50, putative
TGME49_062850	hypothetical protein	PF08_0021	SPRY domain, putative
TGME49_062860	ADP-ribosylation factor domain-containing protein	PF10_0337	ADP-ribosylation factor, putative
TGME49_062890	hypothetical protein	MAL13P1.328	DNA topoisomerase VI, b subunit, putative
TGME49_062910	NADH-cytochrome B5 reductase, putative	PF13_0353	NADH-cytochrome b5 reductase, putative
TGME49_062920	trypsin, putative	MAL8P1.126	serine protease, putative
TGME49_062940	eukaryotic aspartyl protease, putative	PFC0495w	plasmepsin VI
TGME49_063000	hypothetical protein, conserved	PF11_0252	neutral-sphingomyelinase activation factor protein, putative
TGME49_063020	50S ribosomal protein L33, putative	MAL8P1.110	apicoplast ribosomal protein L33 precursor, putative
TGME49_063040	40S ribosomal protein S16, putative	PF08_0076	40S ribosomal protein S16, putative
TGME49_063050	60S ribosomal protein L13, putative	PF08_0075	60S ribosomal protein L13-2, putative
TGME49_063060	26S proteasome non-ATPase regulatory subunit 1, putative	PF14_0632	26S proteasome regulatory subunit, putative
TGME49_063070	CMGC kinase, CK2 family	PF11_0096	casein kinase 2, alpha subunit (CK2alpha)
TGME49_063090	14-3-3 protein, putative	MAL8P1.69	14-3-3 protein (14-3-3I)
TGME49_063110	hypothetical protein, conserved	PFC0701w	mitochondrial ribosomal protein L27 precursor, putative
TGME49_063130	citrate synthase, putative	PFF0455w	citrate synthase-like protein, putative
TGME49_063190	adenylosuccinate lyase, putative	PFB0295w	adenylosuccinate lyase (ASL)
TGME49_063300	porin, putative	PF14_0301	conserved protein, unknown function
TGME49_063310	hypothetical protein	MAL13P1.242	step II splicing factor, putative
TGME49_063410	scavenger receptor protein SR2	PF14_0067	LCCL domain-containing protein (CCp3)
TGME49_063420	ubiquitin carboxyl-terminal hydrolase, putative	PFE0835w	ubiquitin carboxyl-terminal hydrolase 2, putative
TGME49_063470	ubiquitin carboxyl-terminal hydrolase isozyme, putative	PF14_0576	ubiquitin carboxyl-terminal hydrolase isozyme L3 (UCHL3)
TGME49_063490	ubiquitin-conjugating enzyme E2, putative	PFC0855w	ubiquitin conjugating enzyme, putative
TGME49_063500	vacuolar protein sorting 26, putative	PFL2415w	Hbeta58/Vps26 protein homolog, putative
TGME49_063510	gamma-tubulin complex component 2, putative	PFC0165w	spindle pole body protein, putative
TGME49_063520	hypothetical protein, conserved	PFI0460w	subpellicular microtubule protein 1, putative (SPM1)
TGME49_063530	chaperonin CPN10, mitochondrial, putative	PFL0740c	10 kDa chaperonin (CPN10)
TGME49_063550	mitochondrial 39S ribosomal protein L47 domain-containing protein	PFC0675c	mitochondrial ribosomal protein L29/L47 precursor, putative
TGME49_063580	26S proteasome non-ATPase regulatory subunit, putative	PF10_0328	bromodomain protein, putative
TGME49_063670	ribosomal RNA methyltransferase, putative	PFI0415c	ribosomal RNA methyltransferase, putative
TGME49_063680	hypothetical protein, conserved	PFL1355w	conserved Plasmodium protein, unknown function
TGME49_063700	40s ribosomal protein S14, putative	PFE0810c	40S ribosomal protein S14, putative
TGME49_063720	HMG box domain-containing protein	PFL0145c	high mobility group protein B1 (HMGB1)
TGME49_063730	glycerol-3-phosphate dehydrogenase, putative	PFC0275w	FAD-dependent glycerol-3-phosphate dehydrogenase, putative
TGME49_063740	ATP-binding cassette, putative	PFL0495c	ABC transporter, (TAP family), putative
TGME49_063820	ATP-dependent RNA helicase, putative	PF10_0309	DEAD/DEAH box helicase, putative
TGME49_063860	hypothetical protein	PF14_0650	conserved protein, unknown function
TGME49_063870	glutamyl-tRNA synthetase, putative	PF13_0257	glutamate--tRNA ligase, putative
TGME49_064010	nucleic acid binding protein, putative	MAL8P1.71	conserved protein, unknown function
TGME49_064020	hypothetical protein	PF11_0254	conserved Plasmodium protein, unknown function
TGME49_064040	hypothetical protein, conserved	PF14_0617	conserved Plasmodium protein, unknown function
TGME49_064050	ubiquitin-conjugating enzyme domain-containing protein	PFL2100w	ubiquitin conjugating enzyme E2, putative
TGME49_064060	proteasome PCI domain-containing protein	PFB0240w	conserved Plasmodium protein, unknown function
TGME49_064080	acyl carrier protein	PFB0385w	acyl carrier protein (ACP)
TGME49_064090	hypothetical protein	MAL8P1.11	conserved Plasmodium membrane protein, unknown function
TGME49_064130	hypothetical protein, conserved	PFL2235w	conserved Plasmodium protein, unknown function
TGME49_064160	ATP-dependent RNA helicase, putative	PFL0100c	ATP-dependent RNA helicase, putative
TGME49_064170	hypothetical protein	PFE0780w	conserved Plasmodium protein, unknown function
TGME49_064180	hypothetical protein	PFF1285w	conserved Plasmodium protein, unknown function
TGME49_064190	hypothetical protein	PF10_0341	U2 snRNA/tRNA pseudouridine synthase, putative
TGME49_064440	signal recognition particle receptor subunit beta, putative	PFL2245w	signal recognition particle receptor, beta subunit (SRPR-beta)
TGME49_064460	SIN-like domain-containing protein	PF14_0561	conserved Plasmodium protein, unknown function
TGME49_064640	bromodomain domain-containing protein	PFL0635c	bromodomain protein, putative
TGME49_064650	hypothetical protein	PF11_0311	N-acetyl glucosamine phosphate mutase, putative
TGME49_064670	DNA polymerase zeta catalytic subunit, putative	PF10_0362	DNA polymerase zeta catalytic subunit, putative
TGME49_064690	cyclin, putative	PF13_0022	cyclin (CYC4)
TGME49_064710	hypothetical protein	PFE0275w	conserved Plasmodium protein, unknown function
TGME49_064720	hypothetical protein	PFE0265c	conserved Plasmodium protein, unknown function
TGME49_064730	hypothetical protein	PFC0241w	conserved Plasmodium protein, unknown function
TGME49_064760	oxysterol-binding protein, putative	PF11_0327	oxysterol-binding protein-related protein 2
TGME49_064780	UDP-N-acetylhexosamine pyrophosphorylase, putative	MAL13P1.218	UDP-N-acetylglucosamine pyrophosphorylase, putative
TGME49_064820	WD-40 repeat protein, putative	PF14_0314	chromatin assembly factor 1 P55 subunit, putative
TGME49_064860	zinc finger (C3HC4 RING finger) protein, putative	PFF0755c	conserved Plasmodium protein, unknown function
TGME49_064880	ubiquitin-activating enzyme, putative	MAL8P1.75	ubiquitin-activating enzyme, putative
TGME49_064970	hypothetical protein, conserved	PFI0500w	conserved Plasmodium protein, unknown function
TGME49_064990	hypothetical protein, conserved	PF14_0333	conserved Plasmodium protein, unknown function
TGME49_065020	hypothetical protein	MAL13P1.347	conserved Plasmodium protein, unknown function
TGME49_065040	hypothetical protein	PFF1120c	EGF-like membrane protein, putative
TGME49_065070	hypothetical protein	MAL13P1.259	conserved Plasmodium membrane protein, unknown function
TGME49_065110	hypothetical protein	PF14_0494	small subunit rRNA processing factor, putative
TGME49_065210	WD domain, G-beta repeat-containing protein	PF14_0062	conserved Plasmodium protein, unknown function
TGME49_065220	co-chaperone GrpE, putative	PF11_0258	co-chaperone GrpE, putative
TGME49_065250	alpha-1 type II collagen, putative	PF11_0111	asparagine-rich antigen
TGME49_065310	heat shock protein 40, putative	PFB0595w	heat shock protein 40, putative
TGME49_065320	hypothetical protein	PFE0750c	RNA recognition motif, putative
TGME49_065330	CMGC kinase, GSK family TgPK3	PFC0525c	glycogen synthase kinase 3 (GSK3)
TGME49_065380	TPR domain-containing protein	PF07_0026	ubiquitin-protein ligase e3, putative
TGME49_065390	erythroblast macrophage protein EMP	PF13_0164	conserved Plasmodium protein, unknown function
TGME49_065410	pre-mRNA splicing factor, putative	PFL0970w	pre-mRNA splicing factor, putative
TGME49_065420	hypothetical protein	PFI0705w	conserved Plasmodium protein, unknown function
TGME49_065450	hexokinase	PFF1155w	hexokinase (HK)
TGME49_065470	hypothetical protein, conserved	PFL1630c	conserved Plasmodium protein, unknown function
TGME49_065510	hypothetical protein	PF08_0007	conserved Plasmodium protein, unknown function
TGME49_065530	RNA binding motif-containing protein	PFD0700c	RNA binding protein, putative
TGME49_065780	zinc carboxypeptidase, putative	PFA0170c	zinc-carboxypeptidase, putative
TGME49_065790	hypothetical protein, conserved	PF10_0295	conserved Plasmodium protein, unknown function
TGME49_065830	hypothetical protein	PFI0605c	conserved Plasmodium protein, unknown function
TGME49_065850	hypothetical protein	PFI1300c	conserved Plasmodium protein, unknown function
TGME49_066030	PRP38 family domain-containing protein	PF11_0336	pre-mRNA splicing factor, putative
TGME49_066060	40S ribosomal protein S0-A, putative	PF10_0264	40S ribosomal protein S2B, putative
TGME49_066070	60s ribosomal protein L31, putative	PFE0185c	60S ribosomal protein L31, putative
TGME49_066090	hypothetical protein, conserved	PF14_0682	conserved Plasmodium membrane protein, unknown function
TGME49_066120	glutathione/thioredoxin peroxidase, putative	PFL0595c	glutathione peroxidase (Trx-G1)
TGME49_066140	sterol-regulatory element binding protein site 2 protease, putative	PF13_0028	membrane integral peptidase, M50 family, putative
TGME49_066260	hypothetical protein, conserved	PF10_0358	conserved Plasmodium protein, unknown function
TGME49_066280	beta-adaptin-like protein, putative	MAL7P1.164	adapter-related protein, putative
TGME49_066390	DNA mismatch repair protein, putative	PF11_0184	DNA mismatch repair protein MLH (MLH)
TGME49_066400	hypothetical protein	PF13_0352	conserved Plasmodium protein, unknown function
TGME49_066420	hypothetical protein	PF11_0528	conserved Plasmodium protein, unknown function
TGME49_066460	ubiquitin-like protein SMT3 precursor, putative	PFE0285c	small ubiquitin-related modifier, putative (SUMO)
TGME49_066470	hypothetical protein, conserved	PF10_0324	conserved Plasmodium protein, unknown function
TGME49_066620	thioredoxin, putative	PFI0790w	thioredoxin 3 (TRX3)
TGME49_066630	hypothetical protein, conserved	PF07_0096	conserved Plasmodium protein, unknown function
TGME49_066640	acetyl-coenzyme A synthetase, putative	PFF1350c	acetyl-CoA synthetase, putative
TGME49_066730	leucyl-tRNA synthetase, putative	PF08_0011	leucine-tRNA ligase, putative
TGME49_066740	DNA/RNA binding protein, putative	PFF1425w	RNA binding protein, putative
TGME49_066750	hypothetical protein, conserved	PF07_0070	drug metabolite transporter, putative
TGME49_066770	plasmodium falciparum CPW-WPC domain-containing protein	MAL13P1.195	CPW-WPC family protein
TGME49_066800	integral membrane protein, putative	PFL1140w	integral membrane protein, putative
TGME49_066810	hypothetical protein, conserved	PF11_0487	conserved Plasmodium protein, unknown function
TGME49_066850	3-demethylubiquinone-9 3-methyltransferase, putative	MAL7P1.130	3-demethylubiquinone-9 3-methyltransferase, putative
TGME49_066870	major facilitator family protein, putative	PFE0825w	metabolite/drug transporter, putative
TGME49_066880	dihydrouridine synthase domain-containing protein	PFI0920c	dihydrouridine synthase, putative
TGME49_066910	CMGC kinase	MAL13P1.84	protein kinase, putative
TGME49_066930	hypothetical protein	PF13_0279	transcription initiation factor TFIIH, putative
TGME49_066960	tubulin beta chain	PF10_0084	tubulin beta chain
TGME49_066990	coatomer beta subunit, putative	PF14_0277	coatamer beta subunit, putative
TGME49_067020	hypothetical protein	PFC0330w	conserved Plasmodium protein, unknown function
TGME49_067040	hypothetical protein, conserved	PFI1045w	conserved Plasmodium protein, unknown function
TGME49_067060	60S ribosomal protein L14, putative	PF14_0296	60S ribosomal protein L14, putative
TGME49_067080	26S proteasome subunit 4, putative	PF10_0081	26S proteasome regulatory subunit 4, putative
TGME49_067270	divalent metal transporter, putative	PFE1185w	transporter, putative
TGME49_067330	fumarase, putative	PFI1340w	fumarate hydratase, putative
TGME49_067340	hypothetical protein, conserved	PF10_0074	conserved Plasmodium protein, unknown function
TGME49_067350	small nuclear ribonucleoprotein, putative	PF11_0266	small nuclear ribonucleoprotein D1, putative (SNRPD1)
TGME49_067360	Sir2 domain-containing protein	PF14_0489	transcriptional regulatory protein sir2b (Sir2B)
TGME49_067380	UDP-N-acetylglucosamine transporter, putative	PFE0260w	UDP-N-acetyl glucosamine:UMP antiporter
TGME49_067390	DNA-directed RNA polymerases I and III subunit RPAC1, putative	PF11_0445	DNA-directed RNA polymerase I, putative
TGME49_067400	ribosomal protein L32, putative	PFI0190w	60S ribosomal protein L32, putative
TGME49_067420	mago nashi protein, putative	MAL7P1.139	mago nashi protein homolog, putative
TGME49_067430	DnaJ domain-containing protein	PFI0935w	DnaJ protein, putative
TGME49_067440	zinc finger (C3HC4 RING finger) protein, putative	PFB0687c	RING zinc finger protein, putative
TGME49_067480	N2,N2-dimethylguanosine tRNA methyltransferase, putative	PF13_0109	N2,N2-dimethylguanosine tRNA methyltransferase, putative
TGME49_067500	hypothetical protein, conserved	PFE0510c	conserved Plasmodium protein, unknown function
TGME49_067510	hypothetical protein, conserved	PF14_0237	conserved Plasmodium protein, unknown function
TGME49_067520	hypothetical protein	PFF1180w	anaphase promoting complex subunit, putative
TGME49_067540	AGC kinase	PFL2250c	RAC-beta serine/threonine protein kinase (PKB)
TGME49_067550	hypothetical protein, conserved	PF10_0320	leucine-rich repeat protein (LRR1)
TGME49_067580	cyclin, N-terminal domain-containing protein	PFE0920c	cyclin (CYC3)
TGME49_067600	RNA recognition motif-containing protein	PF11_0347	conserved Plasmodium protein, unknown function
TGME49_067680	microneme protein, putative	PFC1045c	Rh5 interacting protein (RIPR)
TGME49_067700	hypothetical protein	PFB0590w	conserved Plasmodium protein, unknown function
TGME49_067710	hypothetical protein	PFC0780w	CPSF (cleavage and polyadenylation specific factor), subunit A, putative
TGME49_067730	GDP-fucose transporter 1, putative	PFB0535w	GDP-fructose:GMP antiporter, putative
TGME49_067800	dynamin-like protein, putative	PF10_0368	dynamin-like protein (DYN2)
TGME49_067810	Rab 5	PFA0335w	Rab GTPase 5c (RAB5c)
TGME49_067840	TPR domain containing protein	PF14_0098	tetratricopeptide repeat family protein, putative
TGME49_068010	protein kinase, PfEST homolog	MAL7P1.91	exported serine/threonine protein kinase (EST)
TGME49_068210	AGC kinase	PF11_0227	serine/threonine protein kinase, putative
TGME49_068250	WD-40 repeat protein, putative	PFL1975c	conserved Plasmodium protein, unknown function
TGME49_068280	chromatin organization modifier domain-containing protein	PFL1005c	heterochromatin protein 1 (HP1)
TGME49_068290	RNA helicase, putative	PF13_0037	DEAD box helicase, putative
TGME49_068330	hypothetical protein	PF07_0082	conserved Plasmodium membrane protein, unknown function
TGME49_068340	glycosyltransferase family 28 C-terminal domain-containing protein	MAL8P1.133	glycosyltransferase family 28 protein, putative
TGME49_068370	hypothetical protein	MAL13P1.19	conserved Plasmodium protein, unknown function
TGME49_068380	RNA recognition motif-containing protein	PF10_0214	RNA binding protein, putative
TGME49_068400	hypothetical protein	PFL0435w	conserved Plasmodium protein, unknown function
TGME49_068560	RAD2 endonuclease, putative	PFB0265c	DNA repair endonuclease, putative
TGME49_068580	hypothetical protein, conserved	PF11_0342	conserved Plasmodium protein, unknown function
TGME49_068590	rhomboid-like protease 4	PFE0340c	rhomboid protease ROM4 (ROM4)
TGME49_068600	DNA polymerase alpha subunit, putative	PF14_0602	DNA polymerase alpha subunit, putative
TGME49_068620	41-3 antigen, putative	PFL0385c	blood stage antigen 41-3 precursor
TGME49_068630	uncharacterized ACR, YagE family COG1723 domain-containing protein	MAL8P1.63	conserved protein, unknown function
TGME49_068640	WD domain, G-beta repeat-containing protein	PF07_0092	nucleolar rRNA processing protein, putative
TGME49_068690	hypothetical protein	PF13_0265	conserved Plasmodium protein, unknown function
TGME49_068710	elongation factor Tu GTP-binding domain-containing protein	MAL13P1.243	elongation factor Tu, putative
TGME49_068720	hypothetical protein	MAL8P1.57	C-13 antigen
TGME49_068730	hypothetical protein, conserved	PFC0205c	1-cys-glutaredoxin-like protein-1 (GLP1)
TGME49_068740	CHCH domain-containing protein	MAL7P1.160	conserved Plasmodium protein, unknown function
TGME49_068750	peptidyl-prolyl cis-trans isomerase E, putative	PF13_0122	RNA-binding protein, putative
TGME49_068810	casein kinase II beta chain, putative	PF13_0232	casein kinase II beta chain (CK2beta2)
TGME49_068830	hypothetical protein, conserved	PFC0500w	conserved protein, unknown function
TGME49_068840	mRNA (2'-O-methyladenosine-N(6)-)-methyltransferase, putative	PFL1715w	mRNA methyltransferase, putative
TGME49_068850	enolase 2	PF10_0155	enolase (ENO)
TGME49_068870	TPR domain-containing protein	PFF1020c	conserved Plasmodium protein, unknown function
TGME49_068890	citrate synthase, putative	PF10_0218	citrate synthase, mitochondrial precursor, putative
TGME49_068900	dense granular protein GRA10	PFA0165c	conserved Plasmodium protein, unknown function
TGME49_068910	mitochondrial inner membrane protease, putative	PF13_0118	type I signal peptidase (SPB)
TGME49_069000	ABC transporter, putative	PF13_0271	ABC transporter, (heavy metal transporter family), putative
TGME49_069030	nucleoside diphosphate kinase, putative	PFF0275c	nucleoside diphosphate kinase, putative
TGME49_069110	ornithine aminotransferase, putative	PFF0435w	ornithine aminotransferase (OAT)
TGME49_069140	transport protein particle component Bet3 domain-containing protein	PF14_0358	41-2 protein antigen precursor,transport protein particle (TRAPP) component, Bet3
TGME49_069180	MIF4G domain-containing protein	PF11_0086	dna2/nam7 helicase family member, putative
TGME49_069200	crooked neck-like protein 1, putative	PFD0180c	CGI-201 protein, short form
TGME49_069250	26S proteasome regulatory subunit, putative	PFI0630w	26S proteasome regulatory subunit, putative
TGME49_069290	hypothetical protein	PFF0445w	conserved Plasmodium protein, unknown function
TGME49_069300	lipase domain-containing protein	PF14_0250	lipase, putative
TGME49_069310	D13, putative	PF14_0652	zinc finger protein, putative (D13)
TGME49_069330	hypothetical protein, conserved	PFE0650c	conserved Plasmodium protein, unknown function
TGME49_069410	hypothetical protein	PFL2265c	conserved Plasmodium protein, unknown function
TGME49_069430	hexaprenyl pyrophosphate synthetase protein, putative	PFB0130w	octaprenyl pyrophosphate synthase (OPP)
TGME49_069460	serine/threonine protein phosphatase domain-containing protein	PF10_0177	conserved Plasmodium protein, unknown function
TGME49_069650	hypothetical protein	PF14_0717	trailer hitch homolog, putative (CITH)
TGME49_069660	TFIIH basal transcription factor complex helicase XPB subunit, putative	PF10_0369	DNA repair helicase rad25, putative
TGME49_069700	NLI interacting factor-like phosphatase domain-containing protein	MAL13P1.275	protein phosphatase, putative
TGME49_069730	protein kinase	PF11_0464	serine/threonine protein kinase, putative
TGME49_069740	DNA-binding protein, putative	PF11_0078	dna2/nam7 helicase family member, putative
TGME49_069770	WD-repeat membrane protein, putative	PF13_0309	U3 snoRNA-associated small subunit rRNA processing protein, putative
TGME49_069780	ADP-ribosylation factor, putative	MAL13P1.297	ADP-ribosylation factor, putative
TGME49_069800	glutamine-dependent NAD(+) synthetase protein, putative	PFI1310w	NAD synthase, putative
TGME49_069840	26S proteasome non-ATPase subunit, putative	MAL13P1.343	proteasome regulatory subunit, putative
TGME49_069850	hypothetical protein	PFI1165c	conserved protein, unknown function
TGME49_069900	WD-repeat protein, putative	PFE0930w	WD-repeat protein, putative
TGME49_069940	putative zinc finger motif, C2HC5-type domain-containing protein	PF13_0209	conserved Plasmodium protein, unknown function
TGME49_069960	14-3-3 protein, putative	MAL13P1.309	14-3-3 protein (14-3-3II)
TGME49_069980	protein transport protein Sec61 alpha subunit isoform 1, putative	MAL13P1.231	Sec61 alpha subunit, PfSec61 (SEC61)
TGME49_070070	vesicle trafficking protein, putative	PFC0890w	SNARE protein (SEC22)
TGME49_070100	hypothetical protein	PF14_0088	aldo-keto reductase, putative
TGME49_070140	mitosis protein, putative	PFL1520w	DIM1 protein homolog, putative
TGME49_070210	hypothetical protein	MAL8P1.132	kinesin-like protein, putative
TGME49_070220	hypothetical protein	PFL2270w	conserved protein, unknown function
TGME49_070270	hypothetical protein	PFD0275w	conserved Plasmodium membrane protein, unknown function
TGME49_070310	hypothetical protein, conserved	PFL0415w	mitochondrial ACP precursor, putative
TGME49_070320	protein phosphatase 2C, putative	PF14_0523	protein phosphatase, putative
TGME49_070330	CAM kinase, CDPK family	PF10_0141	MO15-related protein kinase (MRK)
TGME49_070370	clathrin-associated adaptor complex small chan, putative	PF11_0187	clathrin assembly protein AP19, putative
TGME49_070380	40S ribosomal protein S13, putative	PF13_0316	40S ribosomal protein S13, putative
TGME49_070400	MCM2/3/5 family DNA-dependent ATPase, putative	PFD0790c	DNA replication licensing factor, putative
TGME49_070510	asparaginyl-tRNA synthetase, putative	PFB0525w	asparagine-tRNA ligase, putative
TGME49_070520	hypothetical protein	PFF0630c	conserved Plasmodium protein, unknown function
TGME49_070530	ubiquitin fusion degradation domain-containing protein	PF14_0178	ubiquitin fusion degradation protein UFD1, putative (UFD1)
TGME49_070540	hypothetical protein	PF14_0072	tRNA m2G10 methyltransferase subunit, putative
TGME49_070560	cyclophilin, putative	PFE1430c	peptidyl-prolyl cis-trans isomerase (CYP23)
TGME49_070620	ATP-dependent RNA helicase, putative	PF14_0429	RNA helicase, putative
TGME49_070640	RNA binding motif-containing protein	PF11_0279	conserved Plasmodium protein, unknown function
TGME49_070650	deoxyribose-phosphate aldolase, putative	PF10_0210	deoxyribose-phosphate aldolase, putative
TGME49_070690	hypothetical protein, conserved	PFL0895c	conserved Plasmodium protein, unknown function
TGME49_070740	hypothetical protein	PF07_0091	cell cycle control protein cwf15, putative
TGME49_070760	hypothetical protein	PF13_0137	conserved Plasmodium protein, unknown function
TGME49_070770	hypothetical protein	PFF0505c	conserved Plasmodium protein, unknown function
TGME49_070780	RNA polymerase II subunit RPB6, putative	PFC0155c	DNA-directed RNA polymerase subunit I, putative
TGME49_070790	hypothetical protein, conserved	PFD0785c	conserved protein, unknown function
TGME49_070800	GAF domain-containing protein	PFB0510w	GAF domain-related protein, putative
TGME49_070830	small nuclear ribonucleoprotein Sm D2, putative	PFB0865w	small nuclear ribonucleoprotein Sm D2, putative (SNRPD2)
TGME49_070860	adenylate cyclase, putative	MAL8P1.150	adenylyl cyclase beta, putative (ACbeta)
TGME49_070880	RNA binding motif-containing protein	PFD0775c	RNA binding protein, putative
TGME49_070900	ATPase, AAA family domain-containing protein	PFA0545c	replication factor c protein, putative
TGME49_070910	glycerol-3-phosphate acyltransferase, putative	PF13_0100	apicoplast glycerol-3-phosphate acyltransferase, putative
TGME49_070930	hypothetical protein	PFL2390c	conserved Plasmodium protein, unknown function
TGME49_070960	hypothetical protein	PF10_0054	conserved protein, unknown function
TGME49_071030	hypothetical protein, conserved	MAL8P1.153	transcription factor with AP2 domain(s) (ApiAP2)
TGME49_071060	vacuolar protein sorting-associated protein, putative	PFB0750w	vacuolar protein-sorting protein VPS45, putative
TGME49_071100	hypothetical protein	PFL0355c	small subunit rRNA processing factor, putative
TGME49_071190	Bin3 domain-containing protein	PF11_0468	bin3, bicoid-interacting 3, putative
TGME49_071280	60S ribosome subunit biogenesis protein NIP7, putative	PF14_0635	large ribosomal subunit assembling protein, putative
TGME49_071290	splicing factor, arginine/serine-rich 8, putative	PFF1165c	conserved Plasmodium protein, unknown function
TGME49_071300	DNA-directed RNA polymerase II subunit RPB7, putative	PF10_0269	DNA-directed RNA polymerase II, putative
TGME49_071350	folylpolyglutamate synthase, putative	PF13_0140	dihydrofolate synthase/folylpolyglutamate synthase (DHFS-FPGS)
TGME49_071420	porphobilinogen deaminase, putative	PFL0480w	porphobilinogen deaminase (PBGD)
TGME49_071440	hypothetical protein, conserved	PFE0380c	nuclear protein localization protein 4, putative (NPL4)
TGME49_071460	hypothetical protein	MAL8P1.38	alpha/beta-hydrolase, putative
TGME49_071730	seryl-tRNA synthetase, putative	PFL0770w	seryl-tRNA synthetase, putative
TGME49_071780	hypothetical protein	PF11_0158	conserved Plasmodium protein, unknown function
TGME49_071810	inhibitor-1 of protein phosphatase type 2A	PF14_0257	conserved protein, unknown function
TGME49_071820	lipoate-protein ligase A, putative	PF13_0083	lipoate protein ligase a type 1 (LplA1)
TGME49_071840	hypothetical protein	PFF0910c	conserved Plasmodium protein, unknown function
TGME49_071880	B-box zinc finger protein, putative	PFC0345w	conserved Plasmodium protein, unknown function
TGME49_071890	3-ketoacyl-CoA reductase, putative	PFD1035w	transmembrane emp24 domain-containing protein, putative
TGME49_071920	hypothetical protein	PFB0250w	conserved Plasmodium protein, unknown function
TGME49_071930	hypothetical protein, conserved	PF14_0452	conserved Plasmodium protein, unknown function
TGME49_071970	hypothetical protein	PF14_0065	glideosome associated protein with multiple membrane spans 3 (GAPM3)
TGME49_072010	nucleolar protein family A, putative	PF13_0051	small nucleolar ribonucleoprotein, putative
TGME49_072020	kelch motif domain-containing protein	MAL7P1.137	kelch protein, putative
TGME49_072210	hypothetical protein	MAL13P1.255	N6-adenine-specific methylase, putative
TGME49_072230	heat shock protein HSLV, putative	PFL1465c	ATP-dependent protease subunit ClpQ (ClpQ)
TGME49_072270	radical SAM domain-containing protein	PFE1240w	tRNA-YW synthesizing protein, putative
TGME49_072280	protein phosphatase 2C, putative	MAL8P1.109	protein phosphatase, putative
TGME49_072290	pyruvate dehydrogenase E1 beta subunit, putative	PF14_0441	pyruvate dehydrogenase E1 beta subunit (pdhB)
TGME49_072400	casein kinase II beta chain, putative	PF11_0048	casein kinase II beta chain (CK2beta1)
TGME49_072420	1-O-acylceramide synthase, putative	PFF1420w	phosphatidylcholine-sterol acyltransferase precursor, putative (PL)
TGME49_072430	membrane-attack complex / perforin domain-containing protein	PFD0430c	perforin like protein 1 (SPECT2)
TGME49_072470	Tyrosine kinase-like (TKL) protein	PF11_0079	protein kinase, putative
TGME49_072490	protoporphyrinogen oxidase, putative	PF10_0275	protoporphyrinogen oxidase
TGME49_072510	eukaryotic aspartyl protease, putative	PF10_0329	plasmepsin VII
TGME49_072610	hypothetical protein	PFL2220w	conserved Plasmodium protein, unknown function
TGME49_072630	small nuclear ribonucleoprotein, putative	MAL8P1.9	U6 snRNA-associated Sm-like protein LSm8, putative (LSM8)
TGME49_072670	peptidase family M3 domain containing protein	MAL13P1.184	endopeptidase, putative
TGME49_072710	hypothetical protein	PFD0985w	transcription factor with AP2 domain(s) (ApiAP2)
TGME49_072720	mRNA capping enzyme, large subunit family	PF07_0020	methyltransferase, putative
TGME49_072740	DNA-directed RNA polymerase III subunit, putative	PFL0330c	DNA-directed RNA polymerase III subunit, putative
TGME49_072770	hypothetical protein, conserved	PFB0655c	conserved Plasmodium protein, unknown function
TGME49_072900	DNA repair protein, putative	PF11_0087	Rad51 homolog (RAD51)
TGME49_072910	TCP-1/cpn60 family chaperonin, putative	MAL13P1.283	TCP-1/cpn60 chaperonin family, putative
TGME49_073040	hypothetical protein, conserved	PFI0205w	conserved Plasmodium protein, unknown function
TGME49_073060	30S ribosomal protein S17, putative	MAL13P1.327	mitochondrial ribosomal protein S17 precursor, putative
TGME49_073070	ARF1-directed GTPase-activating protein, putative	PF08_0120	GTPase activator, putative
TGME49_073090	cell division protein 48, putative	PFF0940c	cell division cycle protein 48 homologue, putative
TGME49_073100	3'-5' exonuclease domain-containing protein	MAL8P1.35	exonuclease, putative
TGME49_073140	radical SAM domain-containing protein	PFF1070c	radical SAM protein, putative
TGME49_073360	ABC transporter, putative	PF14_0455	multidrug resistance protein 2 (heavy metal transport family) (MDR2)
TGME49_073370	coatomer gamma 2-subunit protein, putative	PF11_0463	coatamer gamma subunit, putative
TGME49_073380	hypothetical protein	PFL1315w	potassium channel protein (K1)
TGME49_073410	tyrosyl-tRNA synthetase, putative	PF11_0181	tyrosine-tRNA ligase, putative
TGME49_073430	hypothetical protein	PF14_0481	conserved Plasmodium protein, unknown function
TGME49_073450	sufB/sufD domain-containing protein	PF11_0044	iron-sulfur assembly protein, sufD, putative
TGME49_073460	eukaryotic translation initiation factor 3 subunit 6 interacting protein, putative	PFF0590c	eukaryotic translation initiation factor 3 subunit L, putative
TGME49_073490	glutamine synthetase, putative	PFI1110w	glutamine synthetase, putative
TGME49_073510	hypothetical protein	PFF0870w	conserved Plasmodium membrane protein, unknown function
TGME49_073520	proteasome PCI domain-containing protein	PFE1405c	eukaryotic translation initiation factor 3, subunit 6, putative
TGME49_073560	kinesin heavy chain, putative	PFL0545w	kinesin-like protein, putative
TGME49_073630	DnaJ domain-containing protein	MAL13P1.277	DnaJ protein, putative
TGME49_073760	heat shock protein 70, putative	PF08_0054	heat shock protein 70 (Hsp70)
TGME49_073780	hypothetical protein, conserved	PFF0225w	DNA helicase, putative
TGME49_073800	hypothetical protein, conserved	PF10_0045	conserved Plasmodium membrane protein, unknown function
TGME49_073830	hypothetical protein, conserved	PFA0565c	conserved Plasmodium protein, unknown function
TGME49_073870	chromatin remodelling complex protein SNF2L, putative	PF11_0053	chromatin remodeling protein (SNF2L)
TGME49_073900	hypothetical protein	PFD0525w	conserved Plasmodium protein, unknown function
TGME49_073950	replication factor C, putative	PF11_0117	replication factor C subunit 5, putative (RFC5)
TGME49_073960	10 kDa chaperonin, putative	PF13_0180	20 kDa chaperonin (CPN20)
TGME49_073990	cobW/P47K family domain-containing protein	PF14_0052	COBW domain-containing protein 1, putative (CBWD1)
TGME49_074060	mitochondrial 2-oxoglutarate/malate carrier protein, putative	PF08_0031	dicarboxylate/tricarboxylate carrier (DTC)
TGME49_074090	tim10/DDP zinc finger domain-containing protein	PF14_0208	mitochondrial protein import protein TIM13, putative
TGME49_074110	hypothetical protein, conserved	PFD0440w	peptidase, M22 family, putative
TGME49_074120	hypothetical protein, conserved	PFB0625w	conserved Plasmodium protein, unknown function
TGME49_074130	hypothetical protein	PF13_0117	TBC domain protein, putative
TGME49_074140	RNA recognition motif-containing protein	PF11_0330	conserved Plasmodium protein, unknown function
TGME49_074150	hypothetical protein, conserved	PFC0715c	conserved Plasmodium protein, unknown function
TGME49_074160	hypothetical protein	PF14_0472	conserved Plasmodium protein, unknown function
TGME49_074190	eukaryotic initiation factor 2B epsilon subunit, putative	PFL0675c	conserved Plasmodium protein, unknown function
TGME49_075310	hypothetical protein	PFL2075c	zinc finger protein, putative
TGME49_075350	hypothetical protein, conserved	PF14_0699	GTPase activator, putative
TGME49_075420	flavin-containing amine oxidase domain-containing protein	MAL8P1.154	conserved Plasmodium protein, unknown function
TGME49_075430	hypothetical protein	PFB0460c	conserved Plasmodium protein, unknown function
TGME49_075450	hypothetical protein	PF10_0180	conserved Plasmodium protein, unknown function
TGME49_075480	myb-like DNA-binding domain-containing protein	PF10_0327	myb2 transcription factor, putative (Myb2)
TGME49_075670	hypothetical protein, conserved	MAL13P1.260	alveolin, putative (ALV6)
TGME49_075690	chaperone clpB 1 protein, putative	PF08_0063	ClpB protein, putative (ClpB1)
TGME49_075750	small nuclear ribonucleoprotein E, putative	MAL13P1.253	small nuclear ribonucleoprotein E, putative (SNRPE)
TGME49_075770	hypothetical protein	PF14_0275	conserved Plasmodium protein, unknown function (GEXP03)
TGME49_075810	ribosomal protein S10, putative	PF07_0080	40S ribosomal protein S10, putative
TGME49_075830	3'-5' exonuclease domain-containing protein	MAL13P1.311	exonuclease, putative
TGME49_075980	ubiquinone biosynthesis protein COQ4, putative	PF11_0128	coq4 homolog, putative
TGME49_076110	cytochrome b5, putative	PFL1555w	cytochrome b5, putative
TGME49_076120	zinc finger MYND domain-containing protein	PF13_0293	histone-lysine N-methyltransferase, putative (SET6)
TGME49_076130	cathepsin C2 (TgCPC2)	PFD0230c	dipeptidyl peptidase 3 (DPAP3)
TGME49_076140	ADP ribosylation factor 1	PF10_0203	ADP-ribosylation factor (ARF1)
TGME49_076170	phosphatidylinositol 3- and 4-kinase domain-containing protein	PFC0475c	phosphatidylinositol 3- and 4-kinase, putative
TGME49_076180	bromodomain-containing protein	PFL1645w	conserved Plasmodium protein, unknown function
TGME49_076900	hypothetical protein	PFA0435w	conserved Plasmodium protein, unknown function
TGME49_076930	hypothetical protein	PF07_0127	conserved Plasmodium protein, unknown function
TGME49_076940	Ribosome associated membrane domain-containing protein	PFB0888w	ribosome associated membrane protein RAMP4, putative
TGME49_076960	hypothetical protein, conserved	PFC0515c	TPR domain containing protein
TGME49_077000	transport protein Sec24, putative	PF13_0324	Sec24 subunit a (SEC24a)
TGME49_077010	Fe-S metabolism associated domain-containing protein	PFB0270w	iron-sulfur assembly protein, putative (SufE)
TGME49_077030	isoleucyl-tRNA synthetase, putative	PFL1210w	isoleucyl-tRNA synthetase, putative
TGME49_077070	SNF2 family N-terminal domain-containing protein	PF13_0308	DNA helicase, putative
TGME49_077090	mitochondrial carrier domain-containing protein	PFI0255c	mitochondrial carrier protein, putative
TGME49_077500	26S proteasome AAA-ATPase subunit RPT1, putative	PF13_0063	26S proteasome regulatory subunit 7, putative
TGME49_077510	dynein intermediate chain, putative	PF10_0196	cytoplasmic dynein intermediate chain, putative
TGME49_077550	uvrD/REP helicase domain-containing protein	PFE0705c	helicase, belonging to UvrD family, putative
TGME49_077560	hypothetical protein	PF11_0233	conserved Plasmodium protein, unknown function
TGME49_077570	GPI transamidase subunit PIG-U, putative	MAL13P1.165	GPI transamidase subunit PIG-U, putative
TGME49_077680	hypothetical protein	PF14_0157	conserved Plasmodium protein, unknown function
TGME49_077700	hypothetical protein, conserved	PF14_0451	mitochondrial ribosomal protein S14 precursor, putative
TGME49_077760	hypothetical protein, conserved	MAL8P1.103	conserved protein, unknown function
TGME49_077840	Ras family domain containing protein	MAL13P1.241	GTPase, putative
TGME49_077860	hypothetical protein	PF13_0236	tRNA guanosine-2'-O-methyltransferase, putative
TGME49_077870	hypothetical protein, conserved	PFE1410c	conserved Plasmodium protein, unknown function
TGME49_077890	hypothetical protein, conserved	PFA0220w	ubiquitin carboxyl-terminal hydrolase, putative
TGME49_077920	hypothetical protein	MAL13P1.580	Pf3D7_13_v3: 1,756,212 - 1,758,158 (+)
TGME49_077970	dolichol-phosphate mannosyltransferase, putative	PF11_0427	dolichol phosphate mannose synthase (DPM1)
TGME49_078050	proteasome subunit alpha type 1, putative	PF14_0716	proteosome subunit alpha type 1, putative
TGME49_078060	double-strand break repair protein, putative	PFA0390w	DNA repair exonuclease Mre11, putative
TGME49_078150	hypothetical protein	PFI0595c	conserved Plasmodium membrane protein, unknown function
TGME49_078170	hypothetical protein	MAL8P1.56	conserved Plasmodium membrane protein, unknown function
TGME49_078220	hypothetical protein	PFF1305w	mitochondrial ribosomal protein L46 precursor, putative
TGME49_078230	geranylgeranyl transferase type II beta subunit, putative	PFL0695c	geranylgeranyltransferase type2 beta subunit, putative
TGME49_078270	nucleolar RNA-binding domain-containing protein	PF14_0784	ribosome biogenesis protein, NOP10-like
TGME49_078490	hypothetical protein, conserved	PFE0900w	conserved protein, unknown function
TGME49_078500	ftsJ-like methyltransferase domain-containing protein	PFA0275c	conserved Plasmodium protein, unknown function
TGME49_078530	multiprotein bridging factor type 1, putative	PF11_0293	multiprotein bridging factor type 1, putative
TGME49_078550	elongation factor Tu GTP-binding domain-containing protein	PF08_0018	translation initiation factor IF-2, putative
TGME49_078610	hypothetical protein	PFF1460c	conserved Plasmodium protein, unknown function
TGME49_078640	protein inhibitor of activated STAT protein, putative	MAL13P1.302	SUMO ligase, putative
TGME49_078660	P-type Ca(2+)-ATPase, putative	PFL0590c	non-SERCA-type Ca2 -transporting P-ATPase (ATP4)
TGME49_078730	hypothetical protein, conserved	PF14_0640	conserved Plasmodium protein, unknown function
TGME49_078830	glucose-6-phosphate dehydrogenase, putative	PF14_0511	glucose-6-phosphate dehydrogenase-6-phosphogluconolactonase (G6PDH)
TGME49_078850	zinc finger DHHC domain-containing protein	PFF0485c	zinc finger protein, putative
TGME49_078870	myosin F (TgMyoF) protein	MAL13P1.148	myosin C (MyoC)
TGME49_078900	protein kinase, BUD32 homolog	MAL7P1.26	O-sialoglycoprotein endopeptidase, putative
TGME49_078930	tubulin-tyrosine ligase family protein	PFE0700c	tubulin-tyrosine ligase, putative (TTL)
TGME49_078950	U6 snRNA associated Sm-like protein LSm4, putative	PF11_0524	U6 snRNA-associated Sm-like protein LSm4, putative (LSM4)
TGME49_078970	ICE-like protease (caspase) p20 domain-containing protein	PF14_0160	metacaspase-like protein (MCA3)
TGME49_078990	phosphate carrier protein, putative	PFL0110c	mitochondrial phosphate carrier protein (MPC)
TGME49_079300	hypothetical protein	PF14_0032	conserved Plasmodium protein, unknown function
TGME49_079320	hypothetical protein	PFD1045c	erythrocyte membrane-associated antigen
TGME49_079330	ATP-dependent RNA helicase, putative	PFB0860c	DEAD/DEAH box ATP-dependent RNA helicase, putative
TGME49_079370	SNARE associated Golgi protein family domain-containing protein	PFF0540c	conserved Plasmodium membrane protein, unknown function
TGME49_079390	proliferation-associated protein 2G4, putative	PF14_0261	proliferation-associated protein 2g4, putative
TGME49_079400	glutaredoxin, putative	PFC0271c	glutaredoxin 1 (GRX1)
TGME49_079430	hypothetical protein	PF14_0490	conserved Plasmodium protein, unknown function
TGME49_079450	adenylosuccinate synthetase, putative	PF13_0287	adenylosuccinate synthetase (adsS)
TGME49_080370	KH domain containing protein	MAL13P1.295	conserved Plasmodium protein, unknown function
TGME49_080390	hypothetical protein	MAL13P1.123	conserved Plasmodium protein, unknown function
TGME49_080400	hypothetical protein	MAL8P1.135	conserved Plasmodium membrane protein, unknown function
TGME49_080420	hypothetical protein	PFE1060c	conserved Plasmodium protein, unknown function
TGME49_080440	ubiquitin-conjugating enzyme E2, putative	PFF0305c	ubiquitin conjugating enzyme E2, putative
TGME49_080490	ubiquitin conjugation factor, putative	PF08_0020	ubiquitin conjugation factor E4 B, putative (UBE4B)
TGME49_080540	hypothetical protein	MAL13P1.351	conserved Plasmodium protein, unknown function
TGME49_080550	coatomer zeta-2 subunit, putative	PFD0745c	nonclathrin coat protein zeta2-cop-related protein, putative
TGME49_080560	selenophosphate synthetase, putative	PFI0505c	selenide water dikinase, putative
TGME49_080600	histidyl-tRNA synthetase, putative	PF14_0428	histidine--tRNA ligase, putative
TGME49_080610	signal recognition particle protein, putative	PF13_0350	signal recognition particle receptor alpha subunit (SRPR-alpha)
TGME49_080620	hypothetical protein	PFL1195w	conserved Plasmodium protein, unknown function
TGME49_080690	DNA polymerase epsilon subunit, putative	PFL1655c	DNA polymerase epsilon subunit b, putative
TGME49_080700	lysine decarboxylase, putative	PFD0285c	lysine decarboxylase, putative
TGME49_080710	proteasome A-type and B-type domain-containing protein	MAL8P1.142	20S proteasome beta subunit
TGME49_080730	nucleotide-binding protein, putative	PFI0525w	nucleotide binding protein, putative
TGME49_080740	signal peptidase, putative	MAL13P1.167	signal peptidase 21 kDa subunit (SP21)
TGME49_080750	enhancer of rudimentary, putative	PF10_0370	enhancer of rudimentary homolog, putative (ERH)
TGME49_080760	ubiquitin-conjugating enzyme E2, putative	PFL2175w	ubiquitin conjugating enzyme E2, putative
TGME49_080770	regulator of chromosome condensation domain-containing protein	PFI0975c	regulator of chromosome condensation, putative
TGME49_080790	N-acetylglucosaminyl transferase component domain containing protein	PFF0915w	N-acetylglucosamine transferase (GPI1)
TGME49_080800	SNF2 family N-terminal domain-containing protein	PF08_0048	Snf2-related CBP activator, putative (SRCAP)
TGME49_081370	hypothetical protein, conserved	PF10_0152	conserved Plasmodium protein, unknown function
TGME49_081380	hypothetical protein	MAL13P1.194	conserved Plasmodium protein, unknown function
TGME49_081420	histone deacetylase	PF10_0078	inositol polyphosphate kinase, putative (IPK1)
TGME49_081430	protein kinase, PfPK7 homolog	PFB0605w	protein kinase 7 (PK7)
TGME49_081480	WD domain, G-beta repeat-containing protein	PF11_0222	WD domain, G-beta repeat-containing protein
TGME49_081500	hypothetical protein	PF14_0557	conserved Plasmodium protein, unknown function
TGME49_081510	ribonuclease HI large subunit, putative	PFF1150w	ribonuclease H2 subunit A, putative
TGME49_081520	zinc finger (C3HC4 RING finger) protein, putative	PFF0355c	conserved Plasmodium membrane protein, unknown function
TGME49_081550	hypothetical protein, conserved	PFI0625c	tRNA 1-methyladenosine methyltransferase subunit, putative
TGME49_081630	hydroxyacylglutathione hydrolase, putative	PFD0311w	cytosolic glyoxalase II (cGloII)
TGME49_081920	vacuolar ATP synthase subunit D, putative	PF13_0227	vacuolar ATP synthase subunit d, putative
TGME49_081940	hypothetical protein, conserved	PF11_0458	conserved Plasmodium protein, unknown function
TGME49_081960	hypothetical protein	PFL1600c	conserved Plasmodium protein, unknown function
[truncated: 783 more rows]

## Sheet: Tg CDC
2850 T. gondii cell division cycling (CDC) genes identified in Behnke et al. 2010 PLoS One
2850 T. gondii CDC genes	Gene list anotation
TGME49_009090	hypothetical protein
TGME49_016970	non-muscle myosin heavy chain-related;hypothetical protein, conserved
TGME49_017850	sucrose-phosphatase;hypothetical protein
TGME49_017910	DNA polymerase alpha catalytic subunit
TGME49_021680	hypothetical protein
TGME49_024950	fast skeletal muscle troponin C-related;CAM kinase, CDPK family TgTOXPK2
TGME49_027060	hypothetical protein
TGME49_027930	hypothetical protein
TGME49_031960	ppg3, putative
TGME49_034270	hypothetical protein
TGME49_040850	PAK1 interacting protein-related;PAK1 interacting protein, putative
TGME49_046190	hypothetical protein;hypothetical protein, conserved
TGME49_048520	conserved hypothetical protein;hypothetical protein, conserved
TGME49_050120	hypothetical protein
TGME49_053780	GTP cyclohydrolase I, putative
TGME49_054940	hypothetical protein
TGME49_063720	HMG box domain-containing protein
TGME49_065110	hypothetical protein
TGME49_067690	hypothetical protein
TGME49_077750	hypothetical protein
TGME49_083590	hypothetical protein
TGME49_085250	hypothetical protein
TGME49_085880	hypothetical protein
TGME49_086410	hypothetical protein
TGME49_087950	virulent strain associated lipoprotein
TGME49_095960	conserved hypothetical protein;hypothetical protein, conserved
TGME49_102350	hypothetical protein
TGME49_106360	hypothetical protein
TGME49_108710	hypothetical protein;hypothetical protein, conserved
TGME49_109160	hypothetical protein
TGME49_111350	hypothetical protein
TGME49_000010	hypothetical protein
TGME49_000230	PAN domain-containing protein
TGME49_000270	PAN domain-containing protein
TGME49_000290	rhomboid family domain-containing protein
TGME49_000320	hypoxanthine-xanthine-guanine phosphoribosyl transferase
TGME49_000330	tropomyosin-related;hypothetical protein, conserved
TGME49_000370	protein farnesyltranstransferase beta subunit, putative
TGME49_000380	myb-like DNA binding domain-containing protein
TGME49_000400	protein phosphatase 2A-related;protein phosphatase 2A, putative
TGME49_001110	hypothetical protein
TGME49_001170	hypothetical protein
TGME49_001180	megakaryocyte stimulating factor, putative
TGME49_001210	hypothetical protein
TGME49_001220	hypothetical protein
TGME49_001230	kinesin motor domain-containing protein
TGME49_001240	hypothetical protein
TGME49_001250	conserved hypothetical protein;chypothetical protein, conserved
TGME49_001260	transporter, putative;sugar transporter, putative
TGME49_001270	hypothetical protein
TGME49_001380	chorismate synthase, putative
TGME49_001390	hypothetical protein
TGME49_001410	protein phosphatase 2C, putative
TGME49_001520	protein phosphatase 2C, putative
TGME49_001630	hypothetical protein
TGME49_001680	eukaryotic translation initiation factor 3 subunit 10, putative
TGME49_001710	U3 small nucleolar ribonucleoprotein complex-associated protein, putative
TGME49_001720	hypothetical protein
TGME49_001740	hypothetical protein
TGME49_001760	hypothetical protein
TGME49_001780	microneme protein 2 (MIC2);microneme protein 2
TGME49_001830	conserved hypothetical protein;hypothetical protein, conserved
TGME49_001840	eukaryotic aspartyl protease, putative
TGME49_001850	peroxisome biogenesis factor 7, putative
TGME49_001860	hypothetical protein
TGME49_001870	TPR domain-containing protein
TGME49_002010	hypothetical protein
TGME49_002020	heat shock protein-related;hypothetical protein
TGME49_002040	conserved hypothetical protein;hypothetical protein, conserved
TGME49_002050	hypothetical protein
TGME49_002070	mucin-related;hypothetical protein, conserved
TGME49_002130	hypothetical protein
TGME49_002150	ABC1 domain-containing protein;hypothetical protein, conserved
TGME49_002180	conserved hypothetical protein;hypothetical protein, conserved
TGME49_002200	hypothetical protein
TGME49_002210	nucleoside diphosphate kinase 7, putative
TGME49_002220	hypothetical protein
TGME49_002230	histone deactylase, putative
TGME49_002250	hypothetical protein
TGME49_002280	hypothetical protein
TGME49_002290	conserved hypothetical protein;hypothetical protein, conserved
TGME49_002300	inosine triphosphate pyrophosphatase, putative
TGME49_002310	glycoprotease family domain-containing protein
TGME49_002350	hypothetical protein
TGME49_002360	hypothetical protein
TGME49_002370	TCP-1/cpn60 family chaperonin, putative
TGME49_002390	hypothetical protein
TGME49_002420	hypothetical protein
TGME49_002430	hypothetical protein
TGME49_002440	hypothetical protein
TGME49_002460	diacylglycerol kinase, putative
TGME49_002500	hypothetical protein
TGME49_002510	hypothetical protein
TGME49_002530	aspartyl-tRNA synthetase, putative
TGME49_002550	NLI interacting factor-like phosphatase domain-containing protein
TGME49_002570	ribophorin I, putative
TGME49_002610	protein phosphatase 2C, putative
TGME49_002620	hypothetical protein
TGME49_002750	exosome complex exonuclease, putative
TGME49_002760	hypothetical protein
TGME49_002770	RNA-binding protein, putative
TGME49_002780	hypothetical protein;Rhoptry kinase family protein ROP25
TGME49_002790	dihydrouridine synthase domain-containing protein
TGME49_002800	cytochrome c oxidase assembly protein, putative;cytochrome c oxidase assembly protein COX11, putative
TGME49_002830	C2 domain-containing protein
TGME49_002840	FHA domain-containing zinc finger (C3HC4 type) protein, putative;zinc finger (C3HC4 type) / FHA domain-containing protein
TGME49_002850	hypothetical protein
TGME49_002910	zinc finger (CCCH type) protein, putative;hypothetical protein
TGME49_002930	hypothetical protein
TGME49_002980	hypothetical protein
TGME49_003010	serine/threonine-protein kinase, putative;Aurora kinase
TGME49_003020	GTP-binding protein engA, putative;small GTP-binding protein, putative
TGME49_003040	hypothetical protein
TGME49_003050	cell wall protein-related;hypothtetical protein, conserved
TGME49_003060	conserved hypothetical protein;hypothetical protein, conserved
TGME49_003160	conserved hypothetical protein;hypothetical protein, conserved
TGME49_003170	replication factor A-related protein, putative;replication factor-A C terminal domain-containing protein
TGME49_003190	hypothetical protein
TGME49_003240	hypothetical protein
TGME49_003250	hypothetical protein
TGME49_003310	dense granule protein 7
TGME49_003370	hypothetical protein
TGME49_003380	zuotin related factor, putative / M-phase phosphoprotein, putative;DnaJ domain-containing protein
TGME49_003390	CRAL/TRIO domain-containing protein
TGME49_003490	GTPase-related;GTPase domain containing protein
TGME49_003500	alanine dehydrogenase, putative
TGME49_003530	FCA protein-related;RNA recognition motif domain containing protein
TGME49_003600	hypothetical protein
TGME49_003620	hypothetical protein
TGME49_003710	hypothetical protein
TGME49_003720	hypothetical protein;vitamin K epoxide reductase complex subunit 1, putative
TGME49_003730	hypothetical protein
TGME49_003750	hypothetical protein
TGME49_003760	hypothetical protein
TGME49_003770	hypothetical protein
TGME49_003780	hypothetical protein
TGME49_003790	hypothetical protein
TGME49_003820	hypothetical protein
TGME49_003930	hypothetical protein
TGME49_003940	ABC1 domain-containing protein
TGME49_003970	dolichyl-di-phosphooligosaccharide-protein glycotransferase, putative
TGME49_003990	conserved hypothetical protein;hypothetical protein, conserved
TGME49_004000	hypothetical protein
TGME49_004040	presenilin 1, putative
TGME49_004050	subtilase family serine protease, putative
TGME49_004130	membrane-attack complex (MAC)/Perforin domain-containing protein;membrane-attack complex / perforin domain-containing protein
TGME49_004160	hypothetical protein
TGME49_004270	hypothetical protein
TGME49_004280	protein kinase domain-containing protein;CMGC kinase, Dyrk family
TGME49_004310	hypothetical protein
TGME49_004320	hypothetical protein
TGME49_004340	hypothetical protein
TGME49_004360	subtilase family serine protease, putative
TGME49_004370	hypothetical protein
TGME49_004400	ATP synthase alpha chain, putative
TGME49_004410	endonuclease/exonuclease/phosphatase domain-containing protein
TGME49_004450	hypothetical protein
TGME49_004490	hypothetical protein
TGME49_004500	hypothetical protein
TGME49_004530	microneme protein 11 (MIC11);microneme protein MIC11
TGME49_004540	hypothetical protein
TGME49_004550	hypothetical protein
TGME49_004880	hypothetical protein
TGME49_005010	splicing factor 3B subunit 1, putative
TGME49_005040	hypothetical protein
TGME49_005060	hypothetical protein
TGME49_005110	hypothetical protein
TGME49_005130	glyoxalase, putative
TGME49_005190	hypothetical protein
TGME49_005200	hypothetical protein
TGME49_005210	hypothetical protein
TGME49_005240	cleft lip and palate associated transmembrane protein 1, putative
TGME49_005250	rhoptry protein, putative / protein kinase domain-containing protein;Rhoptry kinase family protein ROP18
TGME49_005280	hypothetical protein
TGME49_005290	dual-specificity phosphatase laforin, putative
TGME49_005320	hypothetical protein
TGME49_005330	hypothetical protein
TGME49_005360	hypothetical protein
TGME49_005370	glucoamylase S1/S2-related;hypothetical protein
TGME49_005390	hypothetical protein
TGME49_005440	TCP-1/cpn60 family chaperonin, putative
TGME49_005460	AN1-like Zinc finger-containing protein
TGME49_005470	elongation factor 2, putative
TGME49_005480	hypothetical protein
TGME49_005490	integral membrane protein, putative
TGME49_005510	nucleolar protein NOP5, putative
TGME49_005520	hypothetical protein
TGME49_005530	hypothetical protein
TGME49_005660	F5/8 type C domain-containing protein
TGME49_005670	SF-assemblin-related;SF-assemblin, putative
TGME49_005680	transmembrane domain-containing protein
TGME49_005690	hypothetical protein
TGME49_005730	hypothetical protein
TGME49_005740	hypothetical protein
TGME49_005750	paired amphipathic helix protein sin3b-related;histone deacetylase interacting domain-containing protein
TGME49_006300	hypothetical protein
TGME49_006330	PHD-zinc finger (C3HC4 type) protein, putative
TGME49_006340	hypothetical protein
TGME49_006360	peptidyl-tRNA hydrolase domain-containing protein
TGME49_006370	hypothetical protein
TGME49_006430	formin-related protein;formin homology 2 domain-containing protein
TGME49_006480	conserved hypothetical protein;hypothetical protein, conserved
TGME49_006490	metacaspase-related;metacaspase 1 precursor, putative
TGME49_006510	insulinase-related;peptidase M16 domain containing protein
TGME49_006570	kinesin, putative
TGME49_006610	biotin requiring domain-containing protein / 2-oxo acid dehydrogenases acyltransferase catalytic domain-containing protein
TGME49_006630	hypothetical protein
TGME49_006640	AT hook motif-containing protein
TGME49_006690	conserved hypothetical protein;hypothetical protein, conserved
TGME49_006700	hypothetical protein
TGME49_006710	conserved hypothetical protein;hypothetical protein, conserved
TGME49_007060	ribonucleotide-diphosphate reductase, small subunit, putative
TGME49_007090	hypothetical protein
TGME49_007100	hypothetical protein, conserved
TGME49_007180	indole-3-glycerol phosphate synthase, putative;indole-3-glycerol phosphate synthase domain containing protein
TGME49_007190	hypothetical protein
TGME49_007240	hypothetical protein
TGME49_007370	hypothetical protein
TGME49_007460	ras-related protein RAB5B, putative;GTP-binding protein, putative
TGME49_007470	hypothetical protein
TGME49_007480	hypothetical protein
TGME49_007590	T-cell activation protein phosphatase 2C, putative;T-cell activation protein phosphatase 2C, putative
TGME49_007600	tubulin delta chain, putative
TGME49_007630	peptide chain release factor 1, putative
TGME49_007640	isoleucine-tRNA synthetase, putative
TGME49_007710	phosphatidylinositol synthase, putative
TGME49_007720	nucleolar RNA-associated protein-related;hypothetical protein
TGME49_007750	hypothetical protein
TGME49_007760	DnaJ domain-containing protein
TGME49_007790	hypothetical protein
TGME49_007800	hypothetical protein
TGME49_007820	mitogen-activated protein kinase, putative;CMGC kinase, MAPK family
TGME49_007900	transcription factor IIIB subunit, putative
TGME49_007930	phosphatidylethanolamine-binding protein homolog, putative;phosphatidylethanolamine-binding protein, putative
TGME49_007940	ribosomal protein S9p-related;ribosomal protein S9 domain-containing protein
TGME49_007950	hypothetical protein
TGME49_007990	ftsJ-like methyltransferase domain-containing protein
TGME49_008030	microneme protein 4 (MIC4);microneme protein MIC4
TGME49_008060	ABC transporter, putative
TGME49_008200	PHD-finger domain-containing protein
TGME49_008360	hypothetical protein
TGME49_008370	myosin heavy chain, putative
TGME49_008430	protease inhibitor 2, putative;serine proteinase inhibitor TgPI-2, putative
TGME49_008440	conserved hypothetical protein;hypothetical protein, conserved
TGME49_008450	serine proteinase inhibitor, putative
TGME49_008490	hypothetical protein
TGME49_008540	ATP-dependent RNA helicase, putative
TGME49_008550	hypothetical protein
TGME49_008560	mitochondrial carrier domain-containing protein
TGME49_008570	hypothetical protein
TGME49_008730	hypothetical protein
TGME49_008840	ATP-dependent DNA helicase, putative
TGME49_008850	SAG2 related antigen SAG2B;SRS11
TGME49_008860	retinitis pigmentosa GTPase regulator-related;hypothetical protein
TGME49_009000	HECT-domain (ubiquitin-transferase) containing protein
TGME49_009010	elongation factor TS, putative
TGME49_009020	hypothetical protein
TGME49_009030	actin
TGME49_009050	protein kinase, putative;Tyrosine kinase-like (TKL) protein
TGME49_009060	thrombospondin type 1 domain-containing protein
TGME49_009100	hypothetical protein
TGME49_009110	mRNA decapping enzyme, putative
TGME49_009140	anti-silencing protein 1, putative
TGME49_009150	pyridine nucleotide-disulphide oxidoreductase, putative;mitochondrial alternative NADH dehydrogenase 1
TGME49_009160	glycylpeptide N-tetradecanoyltransferase, putative
TGME49_009170	hypothetical protein
TGME49_009200	conserved hypothetical protein;hypothetical protein, conserved
TGME49_009240	hypothetical protein;hypothetical protein, conserved
TGME49_009250	hypothetical protein
TGME49_009420	hypothetical protein
TGME49_009430	ribosomal protein S9-related;U3 small nucleolar ribonucleoprotein protein IMP3, putative
TGME49_009440	hypothetical protein
TGME49_009450	TLD domain-containing protein
TGME49_009490	hypothetical protein
TGME49_009550	hypothetical protein
TGME49_009570	exonuclease domain-containing protein
TGME49_009600	hypothetical protein
TGME49_009630	hypothetical protein
TGME49_009640	hypothetical protein
TGME49_009680	hypothetical protein
TGME49_009710	50S ribosomal protein L28, putative
TGME49_009720	hypothetical protein
TGME49_009790	radical SAM domain-containing protein
TGME49_009810	hypothetical protein
TGME49_009840	hypothetical protein
TGME49_009850	hypothetical protein
TGME49_009860	nucleolar phosphoprotein p130, putative
TGME49_009880	glutamic acid-rcih protein, putative
TGME49_009920	PAN domain-containing protein
TGME49_009970	gamma-tubulin complex component 4-related;gamma-tubulin complex component 4, putative
TGME49_009980	protein kinase domain-containing protein;Rhoptry kinase family protein ROP42 (incomplete catalytic triad)
TGME49_010220	hypothetical protein
TGME49_010230	hypothetical protein
TGME49_010270	lava lamp protein-related / peripheral golgi protein-related;hypothetical protein, conserved
TGME49_010280	serine/threonine-protein kinase, putative;PEK kinase
TGME49_010310	hypothetical protein
TGME49_010360	DEAD/DEAH box helicase, putative
TGME49_010370	RNA helicase-1
TGME49_010390	WD domain, G-beta repeat-containing protein
TGME49_010410	high mobility group protein
TGME49_010420	hypothetical protein
TGME49_010450	hypothetical protein
TGME49_010700	hypothetical protein
TGME49_010750	phenylalanyl-tRNA synthetase-related protein;hypothetical protein
TGME49_010810	hypothetical protein
TGME49_010820	hypothetical protein
TGME49_010830	RIO1 family domain-containing protein
TGME49_010960	replication factor C subunit, putative
TGME49_011060	hypothetical protein
TGME49_011070	hypothetical protein
TGME49_011240	hypothetical protein
TGME49_011250	peptidyl-tRNA hydrolase PTH2 domain-containing protein
TGME49_011260	hypothetical protein;Rhoptry kinase family protein ROP26 (incomplete catalytic triad)
TGME49_011290	hypothetical protein
TGME49_011300	hypothetical protein
TGME49_011310	hypothetical protein
TGME49_011330	methionine aminopeptidase, putative
TGME49_011400	helicase, putative
TGME49_011410	conserved hypothetical protein;hypothetical protein, conserved
TGME49_011460	hypothetical protein
TGME49_011470	hypothetical protein
TGME49_011480	GTP-binding protein engA-related;GTP-binding protein EngA , putative
TGME49_011600	hypothetical protein
TGME49_011620	hypothetical protein
TGME49_011630	hypothetical protein
TGME49_011650	hypothetical protein
TGME49_011670	40S ribosomal protein S1, putative;S1 RNA-binding domain containing protein
TGME49_011690	regulator of nonsense transcripts-related;ATP-dependent helicase, putative
TGME49_011710	TB2/DP1, HVA22 domain-containing protein
TGME49_011730	SET domain-containing protein
TGME49_011850	hypothetical protein
TGME49_011860	hypothetical protein
TGME49_011870	conserved hypothetical protein;hypothetical protein, conserved
TGME49_011880	conserved hypothetical protein;hypothetical protein, conserved
TGME49_011900	hypothetical protein
TGME49_012130	patatin-like phospholipase domain-containing protein
TGME49_012160	hypothetical protein
TGME49_012190	cold inducible RNA-binding protein-related;RNA recognition motif domain containing protein
TGME49_012210	hypothetical protein
TGME49_012250	XPG N-terminal domain-containing protein / MKT1-related;XPG N-terminal domain containing protein
TGME49_012270	conserved hypothetical protein;hypothetical protein, conserved
TGME49_012300	hypothetical protein
TGME49_012420	hypothetical protein
TGME49_012760	hypothetical protein
TGME49_012770	hypothetical protein
TGME49_012780	myosin heavy chain-related
TGME49_012790	hypothetical protein
TGME49_012850	hypothetical protein
TGME49_012920	hypothetical protein
TGME49_012940	hypothetical protein
TGME49_012950	ADP-ribosylation factor domain-containing protein
TGME49_012980	KH domain-containing protein
TGME49_012990	conserved hypothetical protein;hypothetical protein, conserved
TGME49_013000	activator 1 36 kDa, putative
TGME49_013010	hypothetical protein
TGME49_013030	hypothetical protein
TGME49_013050	hypothetical protein
TGME49_013060	WD domain-containing protein
TGME49_013090	sec1 family domain-containing protein
TGME49_013410	small nuclear ribonucleoprotein F (snRNP-F), putative;small nuclear ribonucleoprotein F, putative
TGME49_013420	conserved hypothetical protein;hypothetical protein, conserved
TGME49_013470	hypothetical protein
TGME49_013570	hypothetical protein
TGME49_013600	hypothetical protein
TGME49_013650	conserved hypothetical ATP binding protein, putative;conserved hypothetical ATP binding domain-containing protein
TGME49_013730	lanthionine synthetase C-like protein 1, putative
TGME49_013740	hypothetical protein;methyltransferase domain containing protein
TGME49_013770	RNA helicase, putative
TGME49_013790	hypothetical protein
TGME49_013800	protein phosphatase 2B regulatory subunit
TGME49_013870	ubiquitin carboxyl-terminal hydrolase, putative
TGME49_013880	conserved hypothetical protein;hypothetical protein, conserved
TGME49_013920	hypothetical protein
TGME49_013950	conserved hypothetical protein;hypothetical protein, conserved
TGME49_013970	NOL1/NOP2/sun family domain-containing protein
TGME49_014080	toxofilin
TGME49_014150	mitochondrial import inner membrane translocase subunit TIM23-related;mitochondrial import inner membrane translocase subunit, putative
TGME49_014170	hypothetical protein
TGME49_014180	EPN3 protein
TGME49_014190	SAG2 related antigen;SRS46
TGME49_014200	WD-40 repeat protein, putative
TGME49_014210	centromere/microtubule binding protein, putative
TGME49_014220	hypothetical protein
TGME49_014270	translation initiation factor IF-2, putative
TGME49_014290	intracellular protease, putative
TGME49_014310	hypothetical protein
TGME49_014320	facilitative glucose transporter, putative
TGME49_014350	GTP binding protein, putative
TGME49_014370	hypothetical protein
TGME49_014400	hypothetical protein
TGME49_014420	hypothetical protein
TGME49_014430	hypothetical protein
TGME49_014540	hypothetical protein
TGME49_014560	hypothetical protein
TGME49_014580	protein antigen, putative
TGME49_014760	D-3-phosphoglycerate dehydrogenase, putative
TGME49_014780	nudix hydrolase domain-containing, bis(5'-nucleosyl)-tetraphosphatase, putative;bis(5'-nucleosyl)-tetraphosphatase (asymmetrical), putative
TGME49_014790	mitochondrial acidic protein mam33, mitochondrial precursor.;mitochondrial glycoprotein domain-containing protein
TGME49_014810	hypothetical protein
TGME49_014820	DNA repair enzyme, putative
TGME49_014840	hypothetical protein
TGME49_014850	1-deoxy-D-xylulose 5-phosphate reductoisomerase, putative
TGME49_014870	ribosomal protein L9, N-terminal domain protein
TGME49_014880	hypothetical protein
TGME49_014940	MIC2-associated protein (M2AP);MIC2-associated protein M2AP
TGME49_014970	DNA replication licensing factor, putative
TGME49_015000	hypothetical protein
TGME49_015010	hypothetical protein
TGME49_015030	helicase associated domain-containing protein
TGME49_015060	small GTP-binding protein sar1, putative
TGME49_015150	hypothetical protein
TGME49_015160	hypothetical protein
TGME49_015180	hypothetical protein
TGME49_015190	hypothetical protein
TGME49_015210	F-box domain-containing protein
TGME49_015220	aggrecan core protein-related;hypothetical protein, conserved
TGME49_015260	carbamoyl phosphate synthetase II
TGME49_015360	hypothetical protein
TGME49_015370	hypothetical protein
TGME49_015390	Tim10/DDP family zinc finger containing protein
TGME49_015400	RNA binding protein, putative
TGME49_015430	hypothetical protein
TGME49_015440	zinc finger (C3HC4 RING finger) protein, putative
TGME49_015450	aquaporin, putative;aquaporin
TGME49_015490	L-type amino acid transporter-related;transporter, major facilitator family domain containing protein
TGME49_015510	S-adenosyl-methyltransferase mraW-related;S-adenosyl-methyltransferase mraW, putative
TGME49_015530	hypothetical protein
TGME49_015540	hypothetical protein
TGME49_015550	hypothetical protein
TGME49_015560	protein arginine N-methyltransferase, putative
TGME49_015570	hypothetical protein
TGME49_015630	zinc finger (C3HC4 type RING finger) protein, putative
TGME49_015640	hypothetical protein
TGME49_015700	phosphatidylinositol 3-kinase, putative
TGME49_015740	WD-repeat protein (hussy-07), putative;hypothetical protein, conserved
TGME49_015750	cytidine and deoxycytidylate deaminase zinc-binding region domain-containing protein
TGME49_015760	Cytidine and deoxycytidylate deaminase zinc-binding domain-containing protein
TGME49_015770	rhoptry antigen ROP8;Rhoptry kinase family protein ROP8 (incomplete catalytic triad)
TGME49_015780	rhoptry antigen, putative;Rhoptry kinase family protein ROP2A (incomplete catalytic triad)
TGME49_015910	hypothetical protein
TGME49_015930	hypothetical protein
TGME49_015950	hypothetical protein
TGME49_015970	hypothetical protein
TGME49_015980	hypothetical protein
TGME49_015990	helicase-related;helicase, putative
TGME49_016000	inner membrane complex protein (IMC3);inner membrane complex protein IMC3
TGME49_016010	50S ribosomal protein L24, putative
TGME49_016050	ankyrin repeat containing protein / TPR domain-containing protein
TGME49_016080	conserved hypothetical protein;hypothetical protein, conserved
TGME49_016110	hypothetical protein
TGME49_016120	hypothetical protein
TGME49_016210	hypothetical protein
TGME49_016270	hypothetical protein
TGME49_016390	RNA methyltransferase, putative
TGME49_016410	conserved hypothetical protein;hypothetical protein, conserved
TGME49_016460	hypothetical protein
TGME49_016480	NMD3 protein
TGME49_016490	hypothetical protein
TGME49_016590	transportin, putative
TGME49_016620	EF hand domain-containing protein
TGME49_016640	homoserine kinase, putative
TGME49_016660	conserved hypothetical protein;hypothetical protein, conserved
TGME49_016730	DNA replication licensing factor, putative
TGME49_016740	hypothetical protein
TGME49_016760	RNA pseudouridylate synthase domain-containing protein
TGME49_016770	conserved hypothetical protein;hypothetical protein, conserved
TGME49_016780	hypothetical protein
TGME49_016820	transmembrane domian-containing protein
TGME49_016830	hypothetical protein
TGME49_016850	hypothetical protein
TGME49_016870	excision repair protein rad15, putative
TGME49_016900	hypothetical protein;hypothetical protein, conserved
TGME49_016920	conserved hypothetical protein;hypothetical protein, conserved
TGME49_016950	pre-mRNA splicing factor RNA helicase, putative
TGME49_017020	ATPase, AFG1 family domain-containing protein
TGME49_017030	conserved hypothetical protein;hypothetical protein, conserved
TGME49_017360	conserved hypothetical protein;hypothetical protein
TGME49_017400	hypothetical protein
TGME49_017410	hypothetical protein
TGME49_017430	protease inhibitor, putative
TGME49_017440	hypothetical protein
TGME49_017450	REX1 DNA repair domain-containing protein
TGME49_017460	glutaminyl-tRNA synthetase, putative
TGME49_017470	hypothetical protein
TGME49_017500	HMG (high mobility group) box-containing protein;high mobility group (HMG)box domain-containing protein
TGME49_017510	hypothetical protein
TGME49_017520	hypothetical protein
TGME49_017560	DNA-directed RNA polymerase II, 8.2 kDa polypeptide, putative
TGME49_017580	DNA-directed RNA polymerases III, 39 kDa polypeptide, putative
TGME49_017600	calcium-dependent protein kinase, putative / calmodulin-domain protein kinase, putative;CAM kinase, CDPK family CAM kinase TgTPK5
TGME49_017640	hypothetical protein
TGME49_017680	neurofilament triplet H protein-related;hypothetical protein, conserved
TGME49_017690	hypothetical protein
TGME49_017700	hypothetical protein
TGME49_017730	hypothetical protein
TGME49_017740	oxidoreductase, putative;oxoacyl-ACP reductase, putative
TGME49_017750	hypothetical protein
TGME49_017820	proteasome PCI domain-containing protein
TGME49_017830	hypothetical protein
TGME49_017840	hypothetical protein
TGME49_017870	zinc finger DHHC domain-containing protein
TGME49_017880	KH domain-containing protein
TGME49_017890	peroxiredoxin
TGME49_017900	conserved hypothetical protein;hypothetical protein, conserved
TGME49_017930	hypothetical protein
TGME49_018230	SET domain containing protein
TGME49_018240	hypothetical protein
TGME49_018250	immunoglobulin-binding protein, putative
TGME49_018270	hypothetical protein
TGME49_018280	eukaryotic porin domain-containing protein
TGME49_018290	WD-repeat protein, putative
TGME49_018360	zinc finger (CCCH type) protein, putative
TGME49_018520	microneme protein 6 (MIC6);microneme protein MIC6
TGME49_018550	protein kinase-related;PIK3R4 kinase-related protein
TGME49_018570	hypothetical protein
TGME49_018580	RNA methyltransferase, TrmH family domain-containing protein
TGME49_018600	hypothetical protein
TGME49_018610	ATPase (DUF699) domain-containing protein;UPF0202 family protein
TGME49_018720	calcium-dependent protein kinase, putative / calmodulin-domain protein kinase, putative;CAM kinase, CDPK family
TGME49_018730	hypothetical protein
TGME49_018740	hypothetical protein
TGME49_018780	phosphoserine aminotransferase, putative
TGME49_018840	mismatch repair protein-related;mismatch repair protein, putative
TGME49_018850	ribosomal protein S9p-related;ribosomal protein S9, putative
TGME49_018880	SF-assemblin, putative
TGME49_018910	hypothetical protein
TGME49_018920	proteasome subunit beta type 5, putative
TGME49_018950	hypothetical protein
TGME49_019070	cAMP-dependent protein kinase regulatory subunit, putative
TGME49_019080	hypothetical protein
TGME49_019100	cyclin-dependent kinase-related;cyclin-dependent kinase, putative
TGME49_019140	elongation factor 1, putative
TGME49_019150	krr1 family, zinc finger-containing protein
TGME49_019170	hypothetical protein
TGME49_019180	hypothetical protein
TGME49_019190	nuclear movement domain-containing protein
TGME49_019200	DEAD/DEAH box RNA helicase, putative
TGME49_019260	cation-transporting ATPase-related;cation-transporting ATPase, putative
TGME49_019270	hypothetical protein
TGME49_019310	heat shock protein, putative
TGME49_019320	acid phosphatase, putative
TGME49_019460	hypothetical protein
TGME49_019520	protein arginine N-methyltransferase 4, putative;arginine N-methyltransferase 1
TGME49_019530	conserved hypothetical protein;hypothetical protein, conserved
TGME49_019540	alanyl-tRNA synthetase, putative
TGME49_019630	NADPH-cytochrome p450 reductase, putative
TGME49_019640	hypothetical protein
TGME49_019700	DNA replication licensing factor, putative
TGME49_019730	hypothetical protein
TGME49_019820	polyubiquitin, putative
TGME49_019870	DNA replication licensing factor, putative
TGME49_020100	phosphoribosylpyrophosphate synthetase, putative
TGME49_020140	calmodulin, putative
TGME49_020210	leucine rich repeat protein, putative
TGME49_020230	hypothetical protein
TGME49_020250	methylosome subunit pICln, putative;chloride channel, nucleotide-sensitive, 1A, putative
TGME49_020270	pfs77-related;hypothetical protein, conserved
TGME49_020350	lysyl-tRNA synthetase-related;lysyl-tRNA synthetase, putative
TGME49_020360	FAD-depdendent monooxygenase, putative
TGME49_020370	200 kDa antigen p200, putative
TGME49_020380	hypothetical protein
TGME49_020420	hypothetical protein;3'5'-cyclic nucleotide phosphodiesterase, putative
TGME49_020450	ribonuclease H, putative
TGME49_020470	RNase H, putative
TGME49_020490	hypothetical protein
TGME49_020510	hypothetical protein
TGME49_020540	hypothetical protein
TGME49_020560	hypothetical protein
TGME49_020600	L-type amino acid transporter-related;hypothetical protein, conserved
TGME49_020730	conserved hypothetical protein;hypothetical protein, conserved
TGME49_020860	DEAD/DEAH box helicase, putative
TGME49_020870	hypothetical protein
TGME49_020890	hypothetical protein
TGME49_020900	hypothetical protein
TGME49_020940	ribosomal RNA large subunit methyltransferase J, putative
TGME49_020950	hypothetical protein
TGME49_021180	transmembrane domain-containing protein
TGME49_021250	hypothetical protein
TGME49_021270	2OG-Fe(II) oxygenase family oxidoreductase, putative;2OG-Fe(II) oxygenase family protein, putative
TGME49_021280	hypothetical protein
TGME49_021290	hypothetical protein
TGME49_021320	acetyl-CoA carboxylase, putative
TGME49_021330	DNA gyrase subunit A, putative
TGME49_021350	hypothetical protein
TGME49_021370	hypothetical protein
TGME49_021390	hypothetical protein
TGME49_021410	actin-related;actin, putative
TGME49_021440	latency associated antigen;hypothetical protein
TGME49_021480	hypothetical protein
TGME49_021540	hypothetical protein
TGME49_021590	dual-specificity phosphatase, catalytic domain-containing protein
TGME49_021620	tubulin beta chain, putative
TGME49_021630	ppg3, putative
TGME49_021670	cell division control protein 68, putative;transcription elongation factor FACT 140 kDa, putative
TGME49_021840	hypothetical protein
TGME49_021900	awp1 protein, putative
TGME49_021910	AN1-like Zinc finger domain-containing protein
TGME49_021920	hypothetical protein
TGME49_021970	hypothetical protein
TGME49_021990	hypothetical protein
TGME49_022000	ribosome biogenesis protein Brix, putative
TGME49_022020	phosphoglycerate kinase, putative
TGME49_022030	hypothetical protein
TGME49_022040	mog1 protein, putative
TGME49_022060	hypothetical protein
TGME49_022070	elongation factor 1-alpha, putative
TGME49_022090	hypothetical protein
TGME49_022100	hypothetical protein
TGME49_022170	dense-granule antigen DG32, putative
TGME49_022180	hypothetical protein
TGME49_022190	hypothetical protein
TGME49_022210	SPFH domain / Band 7 family domain-containing protein
TGME49_022220	articulin 4
TGME49_022230	hypothetical protein
TGME49_022240	hypothetical protein
TGME49_022270	hypothetical protein
TGME49_022300	hypothetical protein
TGME49_022330	hypothetical protein
TGME49_022350	hypothetical protein
TGME49_022360	hypothetical protein
TGME49_022400	hypothetical protein
TGME49_022430	ubiquitin-protein ligase-related;ubiquitin-transferase domain containing protein
TGME49_022670	hypothetical protein
TGME49_022860	eukaryotic translation initiation factor 3 subunit 9, putative
TGME49_022890	phosphoserine phosphatase, putative
TGME49_022930	fibronectin-related;hypothetical protein
TGME49_023000	dynein light chain, putative
TGME49_023020	coproporphyrinogen oxidase, putative
TGME49_023040	conserved hypothetical protein;hypothetical protein, conserved
TGME49_023060	MORN repeat-containing protein
TGME49_023110	glycolipid transfer protein-related;glycolipid transfer protein, putative
TGME49_023130	hypothetical protein
TGME49_023140	multisynthetase complex auxiliary component p43, putative
TGME49_023150	hypothetical protein
TGME49_023260	inner dynein arm I1 intermediate chain IC140-related;hypothtetical protein, conserved
TGME49_023390	sec63 domain-containing DEAD/DEAH box helicase, putative
TGME49_023490	hypothetical protein
TGME49_023550	hypothetical protein
TGME49_023560	hypothetical protein
TGME49_023570	zinc finger (C2H2 type) protein, putative
TGME49_023620	golgi SNARE protein-related;golgi SNARE protein, putative
TGME49_023670	inositol monophosphatase domain-containing protein
TGME49_023710	TPR domain-containing protein;N-terminal acetyltransferase complex subunit NARG1, putative
TGME49_023750	conserved hypothetical protein;hypothetical protein, conserved
TGME49_023790	conserved hypothetical protein;hypothetical protein, conserved
TGME49_023920	hypothetical protein
TGME49_023940	hypothetical protein
TGME49_023970	elongation factor G, putative
TGME49_023990	hypothetical protein
TGME49_024000	hypothetical protein
TGME49_024060	thioredoxin, putative
TGME49_024130	hypothetical protein
TGME49_024260	PHD-finger domain-containing protein
TGME49_024290	zinc finger DHHC domain-containing protein
TGME49_024340	hypothetical protein
TGME49_024520	hypothetical protein
TGME49_024530	membrane skeletal protein IMC1;inner membrane complex associated protein 4
TGME49_024560	hypothetical protein
TGME49_024590	hypothetical protein
TGME49_024600	GTP-binding protein, putative
TGME49_024620	hypothetical protein
TGME49_024630	zinc finger (CCCH type) protein, putative
TGME49_024640	hypothetical protein
TGME49_024690	hypothetical protein
TGME49_024700	hypothetical protein
TGME49_024760	GPI-anchored surface antigen SRS4, putative;SRS40E
TGME49_024840	cAMP phosphodiesterase, putative
TGME49_024850	polyadenylate-binding protein, putative
TGME49_024860	exosome complex exonuclease, putative
TGME49_024870	hypothetical protein
TGME49_024880	kinesin motor domain-containing protein
TGME49_024890	long-chain fatty acid transport protein precursor-related;hypothetical protein, conserved
TGME49_024900	adenylate kinase, putative
TGME49_024970	NNP-1 protein-related;Nucleolar protein,Nop52 domain containing protein
TGME49_025020	hypothetical protein
TGME49_025050	adenosylhomocysteinase, putative
TGME49_025060	nnucleoredoxin, putative
TGME49_025090	conserved hypothetical protein;hypothetical protein, conserved
TGME49_025150	hypothetical protein
TGME49_025160	hypothetical protein
TGME49_025170	hypothetical protein
TGME49_025200	hypothetical protein;trichohyalin, putative
TGME49_025250	ribosomal protein L14p-related;ribosomal protein L14p/L2 domain containing protein
TGME49_025300	moesin (membrane-organizing extension spike protein), putative;moesin protein, putative
TGME49_025310	ADP-ribosylation factor GTPase-activating protein, putative;ARF1-directed GTPase-activating protein, putative
TGME49_025320	conserved hypothetical protein;hypothetical protein, conserved
TGME49_025330	hypothetical protein
TGME49_025340	conserved hypothetical protein;hypothetical protein, conserved
TGME49_025350	conserved hypothetical protein;hypothetical protein, conserved
TGME49_025410	histone H3 variant, putative
TGME49_025430	gtr1/ragA G protein domain-containing protein
TGME49_025470	peptide methionine sulfoxide reductase, putative
TGME49_025480	hypothetical protein
TGME49_025490	calcium-dependent protein kinase, putative / calmodulin-domain protein kinase, putative;CAM kinase, CDPK family TgPK6
TGME49_025500	hypothetical protein
TGME49_025540	hypothetical protein
TGME49_025560	hypothetical protein
TGME49_025580	26S Proteasome non-ATPase regulatory subunit 9, putative
TGME49_025690	hypothetical protein
TGME49_025700	hypothetical protein
TGME49_025710	mitochondrial import inner membrane translocase subunit TIM22-related;mitochondrial import inner membrane translocase subunit Tim17 domain-contraining protein
TGME49_025740	hypothetical protein
TGME49_025790	hypothetical protein
TGME49_025800	ABC transporter, putative
TGME49_025820	hypothetical protein
TGME49_025860	hypothetical protein
TGME49_025870	hypothetical protein
TGME49_025880	UDP-glucose 4-epimerase, putative
TGME49_025900	F-box domain-containing protein
TGME49_025930	triosephosphate isomerase, putative
TGME49_025980	200 kDa antigen p200-related;hypothetical protein
TGME49_025990	malonyl CoA-acyl carrier protein transacylase, putative
TGME49_026000	ATP synthase, putative
TGME49_026040	calmodulin beta (fragment)-related;hypothetical protein, conserved
TGME49_026220	hypothetical protein
TGME49_026230	hypothetical protein
TGME49_026240	zinc finger protein, putative
TGME49_026260	hypothetical protein
TGME49_026270	hypothetical protein
TGME49_026280	conserved hypothetical protein;hypothetical protein, conserved
TGME49_026290	conserved hypothetical protein;hypothetical protein, conserved
TGME49_026310	zinc finger (CCCH type) protein, putative
TGME49_026340	conserved hypothetical protein;hypothetical protein, conserved
TGME49_026380	hypothetical protein
TGME49_026390	hypothetical protein
TGME49_026420	oligoendopeptidase F, putative
TGME49_026430	reticulon domain-containing protein
TGME49_026450	hypothetical protein
TGME49_026470	hypothetical protein
TGME49_026480	DNA topoisomerase III alpha, putative
TGME49_026520	hypothetical protein
TGME49_026540	calmodulin-domain protein kinase, putative;protein kinase
TGME49_026550	conserved hypothetical protein;hypothetical protein, conserved
TGME49_026560	zinc finger (CCCH type) protein, putative
TGME49_026600	syntaxin, putative
TGME49_026680	hypothetical protein
TGME49_026690	hypothetical protein
TGME49_026700	nuclease-related;nuclease, putative
TGME49_026710	hypothetical protein
TGME49_026720	translin, putative
TGME49_026740	zinc finger (C3HC4 RING finger) protein, putative
TGME49_026770	cGMP-inhibited 3',5'-cyclic phosphodiesterase, putative
TGME49_026830	oxygen-regulated protein-related / heat shock protein-related;DnaK family protein
TGME49_026840	TBC domain-containing protein
TGME49_026850	hypothetical protein
TGME49_026890	hypothetical protein
TGME49_026920	hypothetical protein
TGME49_026960	phosphofructokinase, putative
TGME49_026990	hypothetical protein
TGME49_027000	hypothetical protein
TGME49_027010	protein kinase-related;Rhoptry kinase family protein ROP30
TGME49_027050	pyruvate dehydrogenase [lipoamide] kinase, putative;pyruvate dehydrogenase kinase, putative
TGME49_027100	glutaredoxin, putative
TGME49_027140	hypothetical protein
TGME49_027150	glutaredoxin, putative
TGME49_027260	RIO1 family domain-containing protein
TGME49_027300	hypothetical protein
TGME49_027320	hypothetical protein
TGME49_027340	hypothetical protein
TGME49_027350	hypothetical protein
TGME49_027380	hypothetical protein
TGME49_027390	hypothetical protein
TGME49_027420	lytB domain-containing protein
TGME49_027430	hypothetical protein
TGME49_027440	conserved hypothetical protein;hypothetical protein, conserved
TGME49_027570	transmembrane amino acid transporter domain-containing protein
TGME49_027580	hypothetical protein
TGME49_027650	microtubule-associated protein RP/EB family member 3, putative
TGME49_027660	DNA methyltransferase 2, putative
TGME49_027670	hypothetical protein
TGME49_027800	epidermal growth factor receptor substrate 15-related;hypothetical protein, conserved
TGME49_027810	hypothetical protein;Rhoptry kinase family protein ROP11 (incomplete catalytic triad)
TGME49_027830	mitochondrial import inner membrane translocase, putative;mitochondrial import inner membrane translocase TIM44, putative
TGME49_027840	hypothetical protein
TGME49_027890	hypothetical protein
TGME49_027950	14-3-3 protein homolog-related;zinc metalloprotease 2, putative
TGME49_027970	DNA-binding protein HU, putative
TGME49_028040	peptidyl-prolyl cis-trans isomerase-related;peptidyl-prolyl cis-trans isomerase, putative
TGME49_028070	hypothetical protein
TGME49_028100	hypothetical protein
TGME49_028110	hypothetical protein
TGME49_028130	phosphatidylcholine transfer protein-related
TGME49_028140	hypothetical protein
TGME49_028150	pulmonary surfactant-associated protein D precursor-related;hypothetical protein
TGME49_028170	serine/threonine protein phosphatase, putative
TGME49_028180	cytochrome c oxidase assembly factor, putative;cytochrome C oxidase assembly factor COX15, putative
TGME49_028190	eukaryotic translation initiation factor 3 subunit 5, putative
TGME49_028250	elongation factor Tu GTP-binding domain-containing protein
TGME49_028300	hypothetical protein
TGME49_028380	F-box domain-containing protein
TGME49_028460	hypothetical protein
TGME49_028480	hypothetical protein
TGME49_028490	conserved hypothetical protein;hypothetical protein, conserved
TGME49_028780	hypothetical protein
TGME49_028890	hypothetical protein
TGME49_028990	zinc finger (CCCH type) protein, putative
TGME49_029000	kelch motif domain-containing protein
TGME49_029010	hypothetical protein
TGME49_029140	hypothetical protein;peroxisomal multifunctional enzyme, putative
TGME49_029180	importin beta-3 subunit, putative
TGME49_029260	hypothetical protein
TGME49_029280	hypothetical protein
TGME49_029290	kelch motif domain-containing protein
TGME49_029330	hypothetical protein;haloacid dehalogenase-like hydrolase domain containing protein
TGME49_029380	NC domain-containing protein
TGME49_029390	hypothetical protein
TGME49_029420	cytochrome c, putative
TGME49_029460	SNF2 family helicase, putative
TGME49_029480	membrane-associated calcum-binding protein, related
TGME49_029500	conserved hypothetical protein;hypothetical protein, conserved
TGME49_029510	hypothetical protein
TGME49_029630	hypothetical protein;protein kinase (incomplete catalytic triad)
TGME49_029640	neurofilament triplet H protein-related;hypothetical protein, conserved
TGME49_029650	machado-joseph disease protein, putative
TGME49_029710	OTU-like cysteine protease domain-containing protein
TGME49_029930	p25-alpha domain-containing protein
TGME49_029990	TCP-1/cpn60 family chaperonin, putative
TGME49_030050	ribosomal protein L3p-related;ribosomal protein L3p, putative
TGME49_030060	acetyltransferase domain-containing protein
TGME49_030130	hypothetical protein
TGME49_030160	hypothetical protein
TGME49_030170	hornerin-related;hypothetical protein, conserved
TGME49_030180	hypothetical protein
TGME49_030210	pfs77-related;hypothetical protein
TGME49_030220	hypothetical protein
TGME49_030340	high molecular mass nuclear antigen, putative
TGME49_030350	conserved hypothetical protein;hypothetical protein, conserved
TGME49_030360	hypothetical protein
TGME49_030370	conserved hypothetical protein;hypothetical protein, conserved
TGME49_030420	calcium-transporting ATPase, putative
TGME49_030450	GMP synthase, putative
TGME49_030470	protein kinase-related;Rhoptry kinase family protein ROP46, putative
TGME49_030480	hypothetical protein
TGME49_030490	phosphatidylinositol-4-phosphate 5-kinase, putative
TGME49_030500	hypothetical protein
TGME49_030510	hypothetical protein
TGME49_030520	cyclophilin, putative
TGME49_030550	adenylyl cyclase, putative
TGME49_030570	hypothetical protein
TGME49_030580	hypothetical protein
TGME49_030630	hypothetical protein
TGME49_030680	lipin, putative
TGME49_030690	hypothetical protein
TGME49_030710	ATPase, AAA family domain-containing protein
TGME49_030840	hypothetical protein
TGME49_030850	mucin, putative
TGME49_030970	hypothetical protein
TGME49_030980	myosin head motor domain-containing protein;myosin head motor domain-containing protein TgMyo I
TGME49_030990	hypothetical protein
TGME49_031000	phosphatidylcholine transfer protein, putative
TGME49_031020	hypothetical protein
TGME49_031040	exosome complex exonuclease, putative
TGME49_031070	protein kinase, putative;protein kinase
TGME49_031120	ribosomal protein S11, putative
TGME49_031130	hypothetical protein
TGME49_031150	hypothetical protein
TGME49_031160	hypothetical protein
TGME49_031170	chromosome condensation protein-related;chromosome condensation protein, putative
TGME49_031210	EH protein, putative
TGME49_031220	hypothetical protein
TGME49_031240	chromatin assembly factor 1 subunit, putative
TGME49_031430	oligosaccharyl transferase STT3, putative
TGME49_031460	hypothetical protein
TGME49_031600	importin-related;importin, putative
TGME49_031630	membrane skeletal protein IMC1, putative
TGME49_031640	membrane skeletal protein IMC1
TGME49_031750	hypothetical protein
TGME49_031780	hypothetical protein
TGME49_031790	hypothetical protein
TGME49_031840	tola protein., putative
TGME49_031890	3-oxoacyl-synthase, putative / acyl-carrier-protein, putative;3-oxoacyl-(acyl-carrier-protein) synthase III family protein, putative
TGME49_031910	ATP synthase gama chain, putative
TGME49_031920	sepiapterin reductase, putative
TGME49_031980	hypothetical protein
TGME49_032000	hypothetical protein
TGME49_032020	hypothetical protein
TGME49_032030	hypothetical protein
TGME49_032080	conserved hypothetical protein;hypothetical protein, conserved
TGME49_032100	hypothetical protein
TGME49_032120	conserved hypothetical protein;hypothetical protein, conserved
TGME49_032130	conserved hypothetical protein;hypothetical protein, conserved
TGME49_032150	kinesin heavy chain-related;hypothetical protein, conserved
TGME49_032160	zinc finger (C3HC4 RING finger) protein, putative
TGME49_032250	peroxisomal catalase
TGME49_032260	hypothetical protein
TGME49_032280	hypothetical protein
TGME49_032380	WD-40 repeat protein, putative
TGME49_032390	RNA 3' terminal phosphate cyclase, putative
TGME49_032400	PAN domain-containing protein
TGME49_032410	hypothetical protein
TGME49_032440	hypothetical protein
TGME49_032490	hypothetical protein
TGME49_032500	cell wall protein-related;hypothetical protein
TGME49_032520	brix domain-containing protein
TGME49_032530	helicase, putative
TGME49_032550	hypothetical protein
TGME49_032560	hypothetical protein
TGME49_032570	hypothetical protein
TGME49_032600	patatin-like phospholipase domain-containing protein
TGME49_032620	phosphatase PTEN-related;hypothetical protein
TGME49_032640	tRNA splicing 2' phosphotransferase 1, putative
TGME49_032650	conserved hypothetical protein;hypothetical protein, conserved
TGME49_032670	conserved hypothetical protein;hypothetical protein, conserved
TGME49_032750	hypothetical protein
TGME49_032760	protein phosphatase inhibitor 2-related;protein phosphatase inhibitor 2, putative
TGME49_032790	hypothetical protein
TGME49_032810	erv1 / Alr family domain-containing protein
TGME49_032820	tim10/DDP zinc finger domain-containing protein
TGME49_032940	small heat shock protein, putative / bradyzoite-specific protein, putative;small heat shock protein 20
TGME49_032950	hypothetical protein
TGME49_032960	2OG-Fe(II) oxygenase family oxidoreductase, putative;2OG-Fe(II) oxygenase family protein
TGME49_033010	serine/threonine-protein kinase, putative / mitogen-activated protein kinase, putative;CMGC kinase, MAPK family TgMAPK2
TGME49_033030	myosin-A docking protein, putative
TGME49_033060	hypothetical protein
TGME49_033100	prohibitin-related;prohibitin, putative
TGME49_033130	adenosine transporter, putative
TGME49_033140	deoxyuridine 5'-triphosphate nucleotidohydrolase, putative
TGME49_033190	nuclear receptor coactivator NCoA-62-related;hypothetical protein, conserved
TGME49_033200	hypothetical protein
TGME49_033260	GTP-binding protein, putative
TGME49_033300	rhoGAP protein, putative
TGME49_033340	hypothetical protein
TGME49_033350	nuclear transport factor 2 (ntf-2), putative;nuclear transport factor 2, putative
TGME49_033380	hypothetical protein
TGME49_033390	hypothetical protein
TGME49_033400	UPF0101 protein CGI-137, putative
TGME49_033410	WD domain, G-beta repeat-containing protein
TGME49_033450	GPI-anchored surface protein;SRS29A
TGME49_033470	hypothetical protein
TGME49_033520	ATP-dependent RNA helicase, putative
TGME49_033540	integral membrane transporter
TGME49_033720	RNA polymerase, putative
TGME49_033750	hypothetical protein
TGME49_033760	conserved hypothetical protein;hypothetical protein, conserved
TGME49_033790	serine/threonine-protein kinase, putative;AGC kinase
TGME49_033800	hypothetical protein
TGME49_033810	hypothetical protein
TGME49_033830	conserved hypothetical protein;hypothetical protein, conserved
TGME49_033850	hypothetical protein
TGME49_033870	hypothetical protein
TGME49_033930	poly(A)-specific ribonuclease-related;poly(A)-specific ribonuclease, putative
TGME49_034180	hypothetical protein
TGME49_034190	glycine hydroxymethyltransferase, putative
TGME49_034250	neurofilament triplet M protein, putative
TGME49_034260	hypothetical protein
TGME49_034350	hypothetical protein
TGME49_034370	surface antigen, putative;SRS42
TGME49_034380	hypothetical protein
TGME49_034390	hypothetical protein
TGME49_034400	hypothetical protein
TGME49_034480	hypothetical protein
TGME49_034490	hypothetical protein
TGME49_034500	phenylalanyl tRNA synthetase isoform, putative
TGME49_034530	conserved hypothetical protein;hypothetical protein, conserved
TGME49_034540	hypothetical protein
TGME49_034600	hypothetical protein
TGME49_034610	hypothetical protein
TGME49_034920	hypothetical protein
TGME49_034930	surface antigen 5-related;SRS43
TGME49_034970	protein kinase, putative;Tyrosine kinase-like (TKL) protein
TGME49_035130	hypothetical protein
TGME49_035140	hypothetical protein
TGME49_035150	transporter, putative
TGME49_035340	hypothetical protein
TGME49_035350	hypothetical protein
TGME49_035370	hypothetical protein;protein kinase
TGME49_035380	hypothetical protein
TGME49_035450	ubiquitin-conjugating enzyme, putative
TGME49_035460	hypothetical protein
TGME49_035470	myosin A, putative
TGME49_035500	hypothetical protein
TGME49_035540	translation initiation factor 2 beta, putative
TGME49_035560	hypothetical protein
TGME49_035570	hypothetical protein
TGME49_035610	ATPase, AAA family domain-containing protein
TGME49_035620	deoxyhypusine synthase, putative
TGME49_035690	hypothetical protein
TGME49_035890	hypothetical protein
TGME49_035900	ELAC2
TGME49_035910	hypothetical protein
TGME49_035920	dynein 1-beta heavy chain, flagellar inner arm I1 complex, putative
TGME49_035960	hypothetical protein
TGME49_035970	eukaryotic translation initiation factor 2 gamma subunit, putative
TGME49_035980	IBR domain-containing protein
TGME49_035990	hypothetical protein
TGME49_036000	2Fe-2S iron-sulfur cluster binding domain containing protein
TGME49_036060	hypothetical protein
TGME49_036070	pyrroline-5-carboxylate reductase, putative
TGME49_036130	Signal recognition particle 9 kDa protein, putative
TGME49_036140	signal recognition particle domain-containing protein
TGME49_036190	hypothetical protein
TGME49_036510	hypothetical protein
TGME49_036530	hypothetical protein
TGME49_036540	RNA recognition motif. (a.k.a. RRM, RBD, or RNP domain)-containing protein;RRM domain-containing protein
TGME49_036580	60S ribosomal protein L7a, putative
TGME49_036610	hypothetical protein
TGME49_036620	hypothetical protein;protein kinase (incomplete catalytic triad)
TGME49_036630	hypothetical protein
TGME49_036670	hypothetical protein
TGME49_036800	hypothetical protein
TGME49_036850	hypothetical protein
TGME49_036860	haloacid dehalogenase-like hydrolase domain-containing protein;cation-transporting ATPase, putative
TGME49_036930	hypothetical protein
TGME49_036950	hypothetical protein
TGME49_036960	transmembrane domain-containing protein
TGME49_037000	conserved hypothetical protein;hypothetical protein, conserved
TGME49_037020	exonuclease domain-containing protein
TGME49_037070	hypothetical protein
TGME49_037080	hypothetical protein
TGME49_037090	hypothetical protein
TGME49_037100	conserved hypothetical protein;hypothetical protein, conserved
TGME49_037110	hypothetical protein;replication factor C small subunit, putative
TGME49_037140	ethylene inducible protein, putative
TGME49_037170	hypothetical protein
TGME49_037180	hypothetical protein
TGME49_037190	hypothetical protein
TGME49_037200	membrane fatty acid desaturase
TGME49_037210	protein kinase-related;Tyrosine kinase-like (TKL) protein
TGME49_037220	DNA replication licensing factor, putative
TGME49_037230	hypothetical protein
TGME49_037250	hypothetical protein
TGME49_037280	TLD domain-containing protein
TGME49_037290	hypothetical protein
TGME49_037400	protein phosphatase 2C, putative
TGME49_037460	conserved hypothetical protein;hypothetical protein, conserved
TGME49_037470	aminomethyltransferase, putative;aminomethyltransferase, mitochondrial, putative
TGME49_037500	protein phosphatase 2C, putative
TGME49_037600	armadillo/beta-catenin-like repeat-containing protein
TGME49_037820	hypothetical protein
TGME49_037890	calcium-dependent protein kinase, putative / calmodulin-domain protein kinase, putative;CAM kinase, CDPK family
TGME49_038000	cyclophilin, putative
TGME49_038050	tudor domain-containing protein / staphylococcal nuclease homologue domain-containing protein;tudor / staphylococcal nuclease domain-containing protein
TGME49_038120	hypothetical protein
TGME49_038130	hypothetical protein
TGME49_038150	hypothetical protein
TGME49_038160	hypothetical protein
TGME49_038170	hypothetical protein
TGME49_038210	microneme protein, putative
TGME49_038240	bystin, putative
TGME49_038380	hypothetical protein
TGME49_038430	hypothetical protein
TGME49_038490	SRS domain-containing protein;SRS22E
TGME49_038890	hypothetical protein
TGME49_038940	GDP-mannose 4,6 dehydratase, putative
TGME49_038950	fatty acyl-CoA desaturase, putative
TGME49_038960	hypothetical protein
TGME49_038990	conserved hypothetical protein;hypothetical protein, conserved
TGME49_039010	hypothetical protein
TGME49_039020	multidrug resistance protein, putative / ABC transporter, putative;ATP-binding cassette protein subfamily B member 2
TGME49_039060	hypothetical protein
TGME49_039070	hypothetical protein
TGME49_039250	diacylglycerol kinase, putative
TGME49_039270	hypothetical protein
TGME49_039290	hypothetical protein
TGME49_039300	conserved hypothetical protein;hypothetical protein
TGME49_039310	ribose 5-phosphate isomerase, putative
TGME49_039320	bolA-like protein-related;hypothetical protein, conserved
TGME49_039400	hypothetical protein
TGME49_039420	calcium/calmodulin-dependent protein kinase II, putative;protein kinase
TGME49_039560	myosin E, putative
TGME49_039590	WD domain, G-beta repeat-containing protein
TGME49_039610	hypothetical protein
TGME49_039620	nucleotidase, putative
TGME49_039630	cytidine and deoxycytidylate deaminase zinc-binding domain containing protein;cytidine deaminase, putative
TGME49_039680	conserved hypothetical protein;hypothetical protein, conserved
TGME49_039700	hypothetical protein
TGME49_039750	hypothetical protein
TGME49_039770	membrane skeletal protein IMC1-related;hypothetical protein
TGME49_039780	conserved hypothetical protein;hypothetical protein, conserved
TGME49_039790	pescadillo homolog, putative / BRCT domain-containing protein;pescadillo family protein
TGME49_039800	hypothetical protein
TGME49_039810	hypothetical protein
TGME49_039830	hypothetical protein
TGME49_039840	hypothetical protein
TGME49_039890	SCP-like extracellular domain-containing protein
TGME49_040060	hypothetical protein
TGME49_040070	RNA recognition motif domain-containing protein
TGME49_040080	transporter, major facilitator family domain-containing protein
TGME49_040090	protein kinase, putative;Rhoptry kinase family protein ROP34, putative
TGME49_040200	conserved hypothetical protein;hypothetical protein, conserved
TGME49_040210	phosphate transporter, putative
TGME49_040250	appr-1-p processing enzyme family domain-containing protein
TGME49_040270	hypothetical protein
TGME49_040300	LSD1 zinc finger-related;hypothetical protein, conserved
TGME49_040380	hypothetical protein
TGME49_040400	hypothetical protein
TGME49_040410	map kinase kinase, putative;protein kinase (incomplete catalytic triad)
TGME49_040440	hypothetical protein
TGME49_040450	maf-like protein, putative
TGME49_040460	malaria antigen, putative
TGME49_040510	hypothetical protein
TGME49_040560	microsomal glutathione S-transferase 3, putative
TGME49_040570	hypothetical protein
TGME49_040590	DNA-directed RNA polymerase II 23 kDa, putative;DNA-directed RNA polymerases I, II, and III subunit RPABC1, putative
TGME49_040600	TCP-1/cpn60 family chaperonin, putative;TCP-1/cpn60 chaperonin family protein, putative
TGME49_040630	myosin light chain kinase, putative;ULK kinase
TGME49_040650	coatomer alpha subunit, putative / COPA protein, putative;coatomer alpha subunit, putative
TGME49_040660	hypothetical protein
TGME49_040670	ferredoxin, putative
TGME49_040700	ubiquitin protein, putative
TGME49_040720	hypothetical protein
TGME49_040780	hypothetical protein
TGME49_040810	L-type amino acid transporter-related;hypothetical protein, conserved
TGME49_040820	conserved hypothetical protein;hypothetical protein, conserved
TGME49_040840	hypothetical protein
TGME49_040860	1-acyl-sn-glycerol-3-phosphate acyltransferase, putative
TGME49_040890	phosphofructokinase, putative
TGME49_040960	hypothetical protein
TGME49_041000	hypothetical protein
TGME49_041010	potassium channel tetramerisation domain containing protein
TGME49_041180	hypothetical protein
TGME49_042020	alpha-glucosidase-related;mannosyl-oligosaccharide glucosidase, putative
TGME49_042030	hypothetical protein
TGME49_042090	zinc finger (CCCH type) protein, putative
TGME49_042100	hypothetical protein
TGME49_042110	protein kinase domain-containing protein;Rhoptry kinase family protein ROP38
TGME49_042120	hypothetical protein
TGME49_042230	protein kinase domain-containing protein;Rhoptry kinase family protein ROP29
TGME49_042240	protein kinase domain-containing protein
TGME49_042380	elongation of very long chain fatty acids 4 protein, putative
TGME49_042410	amine oxidase, flavin-containing family
TGME49_042420	histone lysine-specific demethylase (LSD1)
TGME49_042460	mitochondrial carrier protein, putative;mitochondrial carrier domain-containing protein
TGME49_042570	glucoamylase S1/S2-related;hypothetical protein
TGME49_042580	iron only hydrogenase large subunit, C-terminal domain-containing protein
TGME49_042610	WD domain, G-beta repeat-containing protein
TGME49_042630	hypothetical protein
TGME49_042670	hypothetical protein
TGME49_042680	60S ribosomal protein L24, putative
TGME49_042730	guanylate kinase, putative
TGME49_042790	trichohyalin, putative
TGME49_042800	ribosomal protein S8-related;TGF-beta-inducible nuclear protein 1, putative
TGME49_042820	hypothetical protein
TGME49_042860	plectin, putative
TGME49_043190	hypothetical protein
TGME49_043200	hypothetical protein
TGME49_043240	G-protein beta-subunit (transducin), putative;G-protein beta-subunit, putative
TGME49_043250	myosin, putative
TGME49_043310	hypothetical protein
TGME49_043340	serine/threonine-protein kinase, putative;Atypical MEK-related kinase (incomplete catalytic triad)
TGME49_043350	gamma-glutamyl hydrolase, putative
TGME49_043390	hypothetical protein
TGME49_043430	OTU-like cysteine protease domain-containing protein
TGME49_043450	ras-related protein, putative;Ras family domain-containing protein
TGME49_043460	hypothetical protein
TGME49_043490	bcs1 protein, putative
TGME49_043510	OTU-like cysteine protease domain-containing protein
TGME49_043530	PPR repeat-containing protein
TGME49_043540	U4/U6 small nuclear ribonucleoprotein, putative
TGME49_043580	HIT domain-containing protein
TGME49_043590	endonuclease/exonuclease/phosphatase domain-containing protein
TGME49_043690	hypothetical protein
TGME49_043710	TCP-1/cpn60 family chaperonin, putative
TGME49_043730	p36 protein
TGME49_043760	conserved hypothetical protein;hypothetical protein, conserved
TGME49_043920	DNA replication licensing factor, putative
TGME49_043930	hypothetical protein
TGME49_043940	hypothetical protein
TGME49_043950	prohibitin, putative
TGME49_044000	DEAD/DEAH box helicase, putative
TGME49_044010	hypothetical protein
TGME49_044020	hypothetical protein
TGME49_044060	ankyrin repeat-containing protein
TGME49_044070	conserved hypothetical protein;hypothetical protein, conserved
TGME49_044080	hypothetical protein
TGME49_044110	nucleosome assembly protein-related;nucleosome assembly protein, putative
TGME49_044120	protamine P1 protein, putative
TGME49_044130	hypothetical protein
TGME49_044140	hypothetical protein
TGME49_044170	hypothetical protein
TGME49_044180	microneme protein, putative
TGME49_044190	hypothetical protein
TGME49_044250	hypothetical protein
TGME49_044260	hypothetical protein
TGME49_044280	conserved hypothetical protein;hypothetical protein, conserved
TGME49_044310	developmentally regulated GTP-binding protein 1, putative
TGME49_044330	hypothetical protein
TGME49_044340	hypothetical protein
TGME49_044350	DnaJ domain-containing protein
TGME49_044380	conserved hypothetical protein;hypothetical protein, conserved
TGME49_044420	conserved hypothetical protein;hypothetical protein, conserved
TGME49_044440	adenosine transporter
TGME49_044460	hypothetical protein
TGME49_044470	viral A-type inclusion protein repeat family
TGME49_044500	tubulin-tyrosine ligase family protein
TGME49_044530	hypothetical protein
TGME49_044550	hypothetical protein
TGME49_044660	hypothetical protein
TGME49_044710	trichohyalin, putative
TGME49_044720	hypothetical protein
TGME49_044880	RNA polymerase Rpb1 domain-containing protein;DNA-directed RNA polymerase I largest subunit, putative
TGME49_044910	MIZ zinc finger protein, putative
TGME49_045430	hypothetical protein
TGME49_045470	mitotic checkpoint protein BUB3, putative
TGME49_045490	microneme protein 8 (MIC8);microneme protein 8
TGME49_045520	hypothetical protein
TGME49_045530	hypothetical protein
TGME49_045540	hypothetical protein
TGME49_045550	hypothetical protein
TGME49_045570	origin recognition complex subunit 2-related;origin recognition complex subunit 2, putative
TGME49_045640	hypothetical protein
TGME49_045650	conserved hypothetical protein;hypothetical protein, conserved
TGME49_045670	pyruvate dehydrogenase, putative
TGME49_045730	phosphatidylinositol-4-phosphate 5-Kinase, putative
TGME49_045770	hypothetical protein
TGME49_045880	hypothetical protein
TGME49_046060	DNA-dependent RNA polymerase, putative
TGME49_046080	hypothetical protein
TGME49_046120	hypothetical protein
TGME49_046130	serine protease inhibitor, putative
TGME49_046170	ARID/BRIGHT DNA-binding domain-containing protein
TGME49_046180	hypothetical protein
TGME49_046330	CRAL/TRIO domain-containing protein
TGME49_046340	DnaJ domain-containing protein
TGME49_046450	hypothetical protein
TGME49_046470	conserved hypothetical protein;hypothetical protein, conserved
TGME49_046490	hypothetical protein
TGME49_046550	eukaryotic aspartyl protease, putative
TGME49_046590	hypothetical protein
TGME49_046630	hypothetical protein
TGME49_046710	hypothetical protein
TGME49_046720	hypothetical protein
TGME49_046730	hypothetical protein
TGME49_046770	hypothetical protein
TGME49_046800	acylamino-acid-releasing enzyme, putative
TGME49_046910	hypothetical protein;histone-lysine N-methyltransferase, putative
TGME49_046920	glutathione reductase, putative
TGME49_046930	calmodulin-related;calmodulin, putative
TGME49_046940	hypothetical protein
TGME49_046950	hypothetical protein
TGME49_046970	3'-5' exonuclease domain-containing protein
TGME49_046980	hypothetical protein
TGME49_046990	hypothetical protein
TGME49_047040	hypothetical protein
TGME49_047180	hypothetical protein
TGME49_047190	thrombospondin type 1 domain-containing protein
TGME49_047220	nudix (nucleoside diphosphate linked moiety X)-type motif 9;hypothetical protein
TGME49_047250	wd-40 repeat protein MSI2-related;WD domain, G-beta repeat domain containing protein
TGME49_047320	hypothetical protein
TGME49_047370	hypothetical protein
TGME49_047390	ATPase, AAA family domain-containing protein
TGME49_047400	hypothetical protein
TGME49_047410	hypothetical protein
TGME49_047420	hypothetical protein
TGME49_047430	hypothetical protein
TGME49_047440	hypothetical protein
TGME49_047470	nucleolar protein 5A, putative
TGME49_047500	acyl-coenzyme A oxidase, putative
TGME49_047510	fructose-1,6-bisphosphatase, putative
TGME49_047530	hypothetical protein
TGME49_047550	heat shock protein 60
TGME49_047570	leucine rich repeat protein, putative
TGME49_047580	glutaredoxin-related domain-containing protein;hypothetical protein
TGME49_047590	hypothetical protein;methyltransferase domain containing protein
TGME49_047600	conserved hypothetical protein;hypothetical protein, conserved
TGME49_047630	conserved hypothetical protein;hypothetical protein, conserved
TGME49_047640	hypothetical protein
TGME49_047670	ribulose-phosphate 3-epimerase
TGME49_047690	ATPase 2, putative;p-type ATPase2, putative
TGME49_047700	hypothetical protein
TGME49_047740	RNA methyltransferase, TrmA family, putative
TGME49_048200	dimethyladenosine transferase, putative
TGME49_048270	zinc finger (CCCH type) protein, putative
TGME49_048290	WD domain-containing protein
TGME49_048310	SNF7 protein, putative
TGME49_048320	mitochondrial carrier protein-related;mitochondrial carrier family protein
TGME49_048400	lactoylglutathione lyase, putative
TGME49_048440	hypothetical protein
TGME49_048510	hypothetical protein
TGME49_048670	H+-translocating inorganic pyrophosphatase TVP, putative
TGME49_048690	hypothetical protein
TGME49_048700	conserved hypothetical protein;hypothetical protein, conserved
TGME49_048710	ubiquitin specific proteinase-related;hypothetical protein
TGME49_048740	surface protein PspC-related;hypothetical protein
TGME49_048770	hypothetical protein
TGME49_048810	hypothetical protein
TGME49_048820	hypothetical protein
TGME49_048850	methionine aminopeptidase, putative
TGME49_048950	mitochondrial carrier domain-containing protein
TGME49_048960	hypothetical protein
TGME49_048990	hypothetical protein
TGME49_049010	hypothetical protein
TGME49_049030	endonuclease/exonuclease/phosphatase domain-containing protein
TGME49_049180	bifunctional dihydrofolate reductase-thymidylate synthase (DHFR-TS);bifunctional dihydrofolate reductase / thymidylate synthase
TGME49_049210	hypothetical protein
TGME49_049240	calmodulin
TGME49_049270	thioredoxin, putative
TGME49_049300	hypothetical protein
TGME49_049320	NADPH-dependent oxidoreductase, putative
TGME49_049350	conserved hypothetical protein;hypothetical protein, conserved
TGME49_049370	translation initiation factor SUI1, putative
TGME49_049380	zinc finger DHHC domain-containing protein
TGME49_049410	conserved hypothetical protein;hypothetical protein, conserved
TGME49_049440	hypothetical protein
TGME49_049470	hypothetical protein;Rhoptry kinase family protein, truncated (incomplete catalytic triad)
TGME49_049480	TPR domain-containing protein
TGME49_049510	hypothetical protein
TGME49_049530	exportin, putative
TGME49_049540	hypothetical protein
TGME49_049570	hypothetical protein
TGME49_049650	apolipoprotein A-I binding protein, putative
TGME49_049660	hypothetical protein
TGME49_049670	cysteine proteinase, putative
TGME49_049690	hypothetical protein
TGME49_049730	hypothetical protein
TGME49_049780	hypothetical protein
TGME49_049850	conserved hypothetical protein;hypothetical protein, conserved
TGME49_049860	centrosomal protein, putative
TGME49_049870	C2 domain-containing protein
TGME49_049910	mitochondria-associated granulocyte macrophage CSF signaling molecule, putative
TGME49_049920	tetrapyrrole (corrin/porphyrin) methylase domain-containing protein;diphthine synthase, putative
TGME49_049940	hypothetical protein
TGME49_049950	MAK16 protein, putative
TGME49_049970	hypothetical protein
TGME49_049990	microtubule-binding protein, putative
TGME49_050010	sperm-associated antigen 4 protein-related;hypothetical protein, conserved
TGME49_050020	hypothetical protein
TGME49_050110	conserved hypothetical protein;hypothetical protein, conserved
TGME49_050340	caltractin (centrin), putative;caltractin, putative
TGME49_050350	postsynaptic protein CRIPT, putative
TGME49_050690	zinc finger (CCCH type) protein, putative
TGME49_050710	microneme protein 10 (MIC10);microneme protein 10
TGME49_050730	ribosomal protein L7, putative
TGME49_050750	hypothetical protein
TGME49_050770	eukaryotic translation initiation factor 4A
TGME49_050800	hypothetical protein
TGME49_050820	hypothetical protein
TGME49_050840	hypothetical protein
TGME49_050850	hypothetical protein;CMGC kinase, putative
TGME49_050870	zinc finger DHHC domain-containing protein
TGME49_050880	adenosine kinase
TGME49_050890	3'-5' exonuclease domain-containing protein
TGME49_051060	hypothetical protein
TGME49_051170	hypothetical protein
TGME49_051410	hypothetical protein
TGME49_051480	ATP-dependent RNA helicase, putative
TGME49_051500	eukaryotic translation initiation factor 3 subunit 3, putative
TGME49_051540	GRA9 protein, putative
TGME49_051550	acyl-CoA-binding protein, putative
TGME49_051600	RNA processing factor, putative
TGME49_051640	ubiquitin-conjugating enzyme E2, putative
TGME49_051680	translationally-controlled tumor protein, putative
TGME49_051690	seryl-tRNA synthetase, putative
TGME49_051730	hypothetical protein
TGME49_051740	hypothetical protein
TGME49_051760	proteasome activator subunit, putative
TGME49_051770	hypothetical protein
TGME49_051800	hypothetical protein
TGME49_051840	hypothetical protein
TGME49_051850	serine/threonine protein phosphatase 5, putative
TGME49_051880	tyrosyl-tRNA synthetase, putative
TGME49_051890	hypothetical protein
TGME49_051930	enoyl-acyl carrier reductase
TGME49_052060	hypothetical protein
TGME49_052180	hypothetical protein
TGME49_052190	conserved hypothetical protein;hypothetical protein, conserved
TGME49_052200	zinc finger DHHC domain-containing protein
TGME49_052210	PPR repeat-containing protein
TGME49_052220	protein antigen, putative;Hsc70/Hsp90-organizing protein, putative
TGME49_052230	hypothetical protein
TGME49_052240	ATPase domain-containing cell division control protein, putative
TGME49_052260	hypothetical protein
TGME49_052270	ribosomal protein L1p-related;50S ribosomal protein L1, putative
TGME49_052290	importin alpha, putative
TGME49_052310	DNA polymerase epsilon p17 subunit, putative
TGME49_052320	nuclear DNA-binding protein, putative
TGME49_052340	glycerol uptake protein-related;MBOAT domain-containing protein
TGME49_052350	hypothetical protein
TGME49_052360	rhoptry protein-related / protein kinase-related;Rhoptry kinase family protein ROP24 (incomplete catalytic triad)
TGME49_052420	conserved hypothetical protein;hypothetical protein, conserved
TGME49_052430	hypothetical protein;hypothetical protein, conserved
TGME49_052480	hypothetical protein
TGME49_052490	vacuolar protein sorting 29, putative
TGME49_052510	hypothetical protein;hypothetical protein, conserved
TGME49_052880	viral A-type inclusion protein repeat family;hypothetical protein
TGME49_053020	hypothetical protein
TGME49_053030	alpha-glucosidase II, putative
TGME49_053090	ATP-dependent RNA helicase, putative
TGME49_053100	hypothetical protein
TGME49_053120	hypothetical protein
TGME49_053140	cell wall protein-related;hypothetical protein
TGME49_053150	hypothetical protein;oxidoreductase, putative
TGME49_053160	hypothetical protein
TGME49_053290	valyl-tRNA synthetase, putative
TGME49_053300	conserved hypothetical protein;hypothetical protein, conserved
TGME49_053320	hypothetical protein;hypothetical protein, conserved
TGME49_053370	hypothetical protein
TGME49_053380	hypothetical protein
TGME49_053400	hypothetical protein
TGME49_053410	hypothetical protein
TGME49_053420	hypothetical protein;hypothetical protein, conserved
TGME49_053430	asparagine synthase, putative
TGME49_053470	hypothetical protein;hypothetical protein, conserved
TGME49_053510	hypothetical protein
TGME49_053520	hypothetical protein
TGME49_053590	hypothetical protein
TGME49_053600	hypothetical protein
TGME49_053640	hypothetical protein
TGME49_053650	DnaJ domain-containing protein
TGME49_053670	hypothetical protein
TGME49_053680	hypothetical protein
TGME49_053710	hypothetical protein
TGME49_053720	hypothetical protein
TGME49_053730	importin-alpha re-exporter, putative
TGME49_053810	retinitis pigmentosa GTPase regulator protein, putative;hypothetical protein
TGME49_053820	hypothetical protein;hypothetical protein, conserved
TGME49_053880	GNS1/SUR4 family domain-containing protein
TGME49_053890	peptidase, putative;M16 family peptidase, putative
TGME49_053900	delta-aminolevulinic acid dehydratase, putative
TGME49_053910	hypothetical protein
TGME49_053950	XAP5 protein, putative
TGME49_054000	hypothetical protein
TGME49_054060	SRS domain-containing protein;SRS14
TGME49_054080	zinc transporter ZIP domain-containing protein
TGME49_054110	hypothetical protein;tryptophanyl-tRNA synthetase, putative
TGME49_054150	hypothetical protein
TGME49_054240	conserved hypothetical protein;hypothetical protein, conserved
TGME49_054260	cox19 family domain-containing protein;hypothetical protein
TGME49_054280	hypothetical protein
TGME49_054290	hypothetical protein
TGME49_054300	hypothetical protein
TGME49_054420	patatin-like phospholipase domain-containing protein
TGME49_054460	hypothetical protein
TGME49_054470	hypothetical protein
TGME49_054510	conserved hypothetical protein;hypothetical protein, conserved
TGME49_054520	hypothetical protein
TGME49_054580	integral membrane protein DUF6 domain-containing protein;UDP-galactose transporter protein, putative
TGME49_054590	conserved hypothetical protein;hypothetical protein, conserved
TGME49_054610	tim10/DDP zinc finger domain-containing protein
TGME49_054630	protein kinase-related;CMGC kinase
TGME49_054640	DNA polymerase delta subunit 4, putative
TGME49_054730	hypothetical protein;hypothetical protein, conserved
TGME49_054770	serine/threonine protein phosphatase, putative
TGME49_054810	conserved hypothetical protein;hypothetical protein, conserved
TGME49_054820	hypothetical protein
TGME49_054870	hypothetical protein
TGME49_054880	alpha-galactosidase A, putative
TGME49_054890	hypothetical protein
TGME49_054920	hypothetical protein
TGME49_054930	conserved hypothetical protein;hypothetical protein, conserved
TGME49_055170	hypothetical protein
TGME49_055190	myosin C, putative;myosin C
TGME49_055250	NOL1/NOP2/sun family domain-containing protein
TGME49_055260	apical membrane antigen 1, putative
TGME49_055310	zinc finger (CCCH type) protein, putative
TGME49_055320	muscle protein 684-related;hypothetical protein, conserved
TGME49_055330	hypothetical protein
TGME49_055350	hypothetical protein
TGME49_055370	hypothetical protein
TGME49_055390	hypothetical protein
TGME49_055400	hypothetical protein
TGME49_055450	hypothetical protein
TGME49_055460	neurogenic locus notch homolog protein 1 precursor, putative;EGF-like domain-containing protein
TGME49_055680	2C-methyl-D-erythritol 2,4-cyclodiphosphate synthase, putative
TGME49_055690	2-C-methyl-D-erythritol 2,4-cyclodiphosphate synthase domain-containing protein
TGME49_055700	hypothetical protein
TGME49_055710	calcium-dependent protein kinase, putative;ULK kinase
TGME49_055920	hypothetical protein
TGME49_056030	hypothetical protein
TGME49_056050	signal recognition particle 14 kDa protein, putative
TGME49_056060	nucleosome assembly protein-related;nucleosome assembly protein, putative
TGME49_056330	hypothetical protein
TGME49_056650	hypothetical protein
TGME49_056760	pyruvate kinase, putative
TGME49_056780	conserved hypothetical protein;hypothetical protein, conserved
TGME49_056790	osm-6-related;hypothetical protein
TGME49_056840	conserved hypothetical protein;hypothetical protein, conserved
TGME49_056920	phosphatidylinositol-4-phosphate 5-kinase-related;1-phosphatidylinositol-4-phosphate 5-kinase, putative
TGME49_056990	glycyl-tRNA synthetase, putative
TGME49_057000	solute carrier family 13, putative
TGME49_057030	hypothetical protein
TGME49_057070	major ampullate spidroin 2
TGME49_057080	cAMP-specific 3',5'-cyclic phosphodiesterase, putative
TGME49_057100	transcription factor BTF3, putative
TGME49_057110	hypothetical protein
TGME49_057120	glucose transporter-related;glucose transporter, putative
TGME49_057150	NOT2 / NOT3 / NOT5 family domain-containing protein
TGME49_057180	DNA repair protein Rad50, putative
TGME49_057300	hypothetical protein
TGME49_057340	ras-related protein RAB44A, putative;Ras family domain-containing protein
TGME49_057370	hypothetical protein
TGME49_057390	GTP-binding conserved hypothetical domain-containing protein
TGME49_057430	hypothetical protein
TGME49_057440	SCO1/SenC domain-containing protein
TGME49_057450	hypothetical protein
TGME49_057470	myosin head motor domain-containing protein;myosin IJ heavy chain, putative
TGME49_057480	succinate-semialdehyde dehydrogenase, putative
TGME49_057530	L-type amino acid transporter-related;hypothetical protein, conserved
TGME49_057550	plectin-related;hypothetical protein, conserved
TGME49_057680	myosin light chain (TgMLC1);myosin light chain TgMLC1
TGME49_057710	actin-related protein 6, putative;actin-like family protein ARP6, putative
TGME49_057730	methionine aminopeptidase, putative
TGME49_057740	UMP-CMP kinase, putative
TGME49_057760	hypothetical protein
TGME49_057770	SET domain-containing protein
TGME49_057800	conserved hypothetical protein;hypothetical protein, conserved
TGME49_057980	hypothetical protein
TGME49_058030	DNA polymerase delta catalytic subunit, putative
TGME49_058090	hypothetical protein
TGME49_058100	hypothetical protein
TGME49_058160	hypothetical protein
TGME49_058210	DNA-directed RNA polymerase II subunit;DNA-directed RNA polymerase II subunit RPB2, putative
TGME49_058230	serine/threonine-protein kinase-related;Rhoptry kinase family protein ROP20
TGME49_058360	hypothetical protein
TGME49_058380	hypothetical protein
TGME49_058390	DnaJ domain-containing protein;DnaJ protein, putative
TGME49_058400	LCCL domain-containing protein
TGME49_058410	hypothetical protein
TGME49_058450	glucoamylase S1/S2-related;hypothetical protein, conserved
TGME49_058460	hypothetical protein
TGME49_058470	hypothetical protein
TGME49_058480	hypothetical protein;hypothetical protein, conserved
TGME49_058500	hypothetical protein
TGME49_058510	cAMP-specific phosphodiesterase, putative
TGME49_058550	sporozoite-specific SAG protein;SRS28
TGME49_058560	hypothetical protein
TGME49_058580	protein kinase domain-containing protein;Rhoptry kinase family protein ROP17
TGME49_058640	adenylate kinase, putative
TGME49_058660	hypothetical protein;rhoptry protein 6
TGME49_058680	TATA-box binding protein, putative
TGME49_058700	hypothetical protein
TGME49_058780	OTU-like cysteine protease domain-containing protein
TGME49_058800	rhoptry protein-related / protein kinase-related;Rhoptry kinase family protein ROP31
TGME49_058810	hypothetical protein;SRS27B
TGME49_058820	conserved hypothetical protein;hypothetical protein, conserved
TGME49_058850	hypothetical protein
TGME49_058860	hypothetical protein
TGME49_058870	hypothetical protein
TGME49_058900	hypothetical protein
TGME49_058920	hypothetical protein
TGME49_058930	peptidyl-prolyl cis-trans isomerase NIMA-interacting 1, putative
TGME49_058980	cell differentiation family domain-containing protein;cell differentiation protein Rcd1, putative
TGME49_059040	hypothetical protein
TGME49_059130	4-hydroxybenzoate octaprenyltransferase, putative
TGME49_059210	hypothetical protein
TGME49_059220	ATP-dependent nucleolar RNA helicase, putative
TGME49_059250	ATP-dependent DNA helicase, putative
TGME49_059260	cell division protein, putative
TGME49_059530	UDP-N-acetyl-D-galactosamine:polypeptide N-acetylgalactosaminyltransferase T1, putative
TGME49_059550	hydroxymethyldihydropterin pyrophosphokinase-dihydropteroate synthase
TGME49_059570	tRNA-specific adenosine deaminase, putative
TGME49_059610	ferrichrome ABC transporter, ATP-binding protein-related;hypothetical protein
TGME49_059630	conserved hypothetical protein;hypothetical protein, conserved
TGME49_059640	nucleoporin, putative
TGME49_059650	zinc finger (C2H2 type) protein, putative
TGME49_059670	von Willebrand factor type A domain-containing protein
TGME49_059690	orotidine-monophosphate-decarboxylase-related;orotidine-monophosphate-decarboxylase, putative
TGME49_059700	hypothetical protein
TGME49_059720	conserved hypothetical protein;hypothetical protein, conserved
TGME49_059880	hypothetical protein
TGME49_059940	hypothetical protein
TGME49_060010	acetyltransferase domain-containing protein
TGME49_060020	hypothetical protein
TGME49_060160	hypothetical protein
TGME49_060170	elongation factor G, putative
TGME49_060180	conserved hypothetical protein;hypothetical protein, conserved
TGME49_060190	microneme protein, putative
TGME49_060300	zinc transporter ZIP domain-containing protein
TGME49_060320	conserved hypothetical protein;hypothetical protein, conserved
TGME49_060400	hypothetical protein
TGME49_060440	46 kDa FK506-binding nuclear protein, putative
TGME49_060500	conserved hypothetical protein;hypothetical protein, conserved
TGME49_060520	hypothetical protein
TGME49_060540	hypothetical protein
TGME49_060550	N-acetlytransferase-related;acetlytransferase, GNAT family domain containing protein
TGME49_060580	hypothetical protein
TGME49_060590	conserved hypothetical protein;hypothetical protein, conserved
TGME49_060610	hypothetical protein
TGME49_060620	hypothetical protein
TGME49_060680	DNA primase small subunit, putative
TGME49_060820	hypothetical protein
TGME49_060830	hypothetical protein
TGME49_060880	hypothetical protein
TGME49_060990	hypothetical protein
TGME49_061000	DNA mismatch repair protein, putative
TGME49_061050	mitotic control protein dis3, putative
TGME49_061060	putative diphthamide synthesis domain-containing protein
TGME49_061070	hypothetical protein
TGME49_061260	jmjC domain-containing protein;jmjC domain-containing protein, conserved
TGME49_061370	hypothetical protein
TGME49_061440	armadillo/beta-catenin-like repeat-containing protein
TGME49_061460	structure specific recognition protein, putative;structure specific recognition protein I, putative
TGME49_061480	phosphatidylserine synthase, putative
TGME49_061520	nucleolar GTP-binding protein NGB, putative;nucleolar GTP-binding protein, putative
TGME49_061540	DNA-directed RNA polymerase, putative;DNA-directed RNA polymerases I and III subunit RPAC2, putative
TGME49_061590	ankyrin repeat-containing protein
TGME49_061600	X-prolyl aminopeptidase, putative
TGME49_061610	hypothetical protein
TGME49_061620	hypothetical protein
TGME49_061670	hypothetical protein
TGME49_061680	hypothetical protein
TGME49_061690	hypothetical protein
TGME49_061710	ankyrin repeat-containing protein
TGME49_061730	hypothetical protein
TGME49_061740	hypothetical protein
TGME49_061750	hypothetical protein
TGME49_061780	microneme protein 7 (MIC7);microneme protein 7
TGME49_061920	DNA polymerase I, putative
TGME49_061950	ATP synthase beta chain, putative
TGME49_062000	hypothetical protein
TGME49_062010	calmodulin, putative
TGME49_062040	eukaryotic translation initiation factor 3 subunit 11, putative
TGME49_062050	phosphorylase B kinase gamma catalytic chain, putative;Rhoptry kinase family protein ROP39
TGME49_062120	hypothetical protein
TGME49_062140	hypothetical protein;protein phosphatase methylesterase 1, putative
TGME49_062150	kelch motif domain-containing protein
TGME49_062380	elongation factor Tu, putative
TGME49_062400	lipase domain-containing protein
TGME49_062430	4-hydroxy-3-methylbut-2-en-1-yl diphosphate synthase, putative
TGME49_062450	hypothetical protein
TGME49_062480	Roadblock/LC7 domain containing protein;dynein light chain roadblock-type 2, putative
TGME49_062490	hypothetical protein
TGME49_062500	hypothetical protein
TGME49_062560	hypothetical protein
TGME49_062620	gbp1p protein (RNA bindiong protein), putative;Gbp1p protein, putative
TGME49_062660	hypothetical protein
TGME49_062730	hypothetical protein;Rhoptry kinase family protein ROP16
TGME49_062740	hypothetical protein
TGME49_062750	hypothetical protein
TGME49_062860	ADP-ribosylation factor domain-containing protein
TGME49_062910	NADH-cytochrome B5 reductase, putative
TGME49_062920	trypsin, putative
TGME49_062950	enterophilin-2L, putative
TGME49_062970	zinc finger (CCCH type) protein, putative
TGME49_062980	hypothetical protein
TGME49_063000	protein FAN-related;hypothetical protein, conserved
TGME49_063070	casein kinase II alpha subunit, putative;CMGC kinase, CK2 family
TGME49_063080	hypothetical protein
TGME49_063130	citrate synthase, putative
TGME49_063180	myosin D, putative
TGME49_063190	adenylosuccinate lyase, putative
TGME49_063200	hypothetical protein
TGME49_063210	hypothetical protein
TGME49_063220	hypothetical protein;Rhoptry kinase family protein ROP21
TGME49_063240	conserved hypothetical protein;hypothetical protein, conserved
TGME49_063260	L-type amino acid transporter-related;major facilitator superfamily domain-containing protein
TGME49_063270	hypothetical protein;glycerophosphoryl diester phosphodiesterase family domain containing protein
TGME49_063280	conserved hypothetical protein;hypothetical protein, conserved
TGME49_063330	hypothetical protein
TGME49_063340	rRNA methylase-related;rRNA methylase, putative
TGME49_063420	ubiquitin carboxyl-terminal hydrolase, putative
TGME49_063430	NAD binding domain of 6-phosphogluconate dehydrogenase, putative
TGME49_063440	hypothetical protein
TGME49_063480	Na+/H+ exchanger, putative
TGME49_063500	vacuolar protein sorting 26, putative
TGME49_063520	conserved hypothetical protein;hypothetical protein, conserved
TGME49_063530	10 kDa heat shock protein, mitochondrial, putative;chaperonin CPN10, mitochondrial, putative
TGME49_063550	mitochondrial 39-S ribosomal protein L47 (MRP-L47) domain-containing protein;mitochondrial 39S ribosomal protein L47 domain-containing protein
TGME49_063560	hypothetical protein
TGME49_063590	hypothetical protein
TGME49_063660	hypothetical protein
TGME49_063670	ribosomal RNA methyltransferase, putative
TGME49_063680	conserved hypothetical protein;hypothetical protein, conserved
TGME49_063740	ATP-binding cassette, putative
TGME49_063760	hypothetical protein
TGME49_063800	hypothetical protein
TGME49_063850	hypothetical protein
TGME49_063990	hypothetical protein
TGME49_064020	hypothetical protein
TGME49_064030	aminotransferase, putative
TGME49_064050	ubiquitin-conjugating enzyme domain-containing protein
TGME49_064060	proteasome PCI domain-containing protein
TGME49_064080	acyl carrier protein
TGME49_064090	hypothetical protein
TGME49_064110	hypothetical protein
TGME49_064130	cell cycle control protein cwf26-related;hypothetical protein, conserved
TGME49_064150	hypothetical protein
TGME49_064190	hypothetical protein
TGME49_064200	hypothetical protein
TGME49_064220	hypothetical protein
TGME49_064450	DNA topoisomerase III beta-1, putative
TGME49_064590	hypothetical protein
TGME49_064600	hypothetical protein
TGME49_064640	bromodomain domain-containing protein
TGME49_064710	hypothetical protein
TGME49_064720	hypothetical protein
TGME49_064750	hypothetical protein
TGME49_064760	oxysterol-binding protein, putative
TGME49_064780	UDP-N-acetylhexosamine pyrophosphorylase, putative
TGME49_064790	hypothetical protein
TGME49_064870	sodium-dependent transporter, putative
TGME49_064950	tubulin-specific chaperone-related;hypothetical protein
TGME49_064990	conserved hypothetical protein;hypothetical protein, conserved
TGME49_065010	glutamate 5-kinase, putative
TGME49_065070	hypothetical protein
TGME49_065080	hypothetical protein;tubulin-tyrosine ligase family domain containing protein
TGME49_065140	hypothetical protein
TGME49_065220	co-chaperone GrpE, putative
TGME49_065230	electron transfer flavoprotein-ubiquinone oxidoreductase, putative
TGME49_065250	hypothetical protein;alpha-1 type II collagen, putative
TGME49_065280	hypothetical protein
TGME49_065310	DnaJ domain-containing protein;heat shock protein 40, putative
TGME49_065320	hypothetical protein
TGME49_065340	hypothetical protein
TGME49_065350	acyl-CoA thioester hydrolase, putative
TGME49_065360	hypothetical protein
TGME49_065380	TPR domain-containing protein
TGME49_065420	hypothetical protein
TGME49_065520	hypothetical protein
TGME49_065650	protein phosphatase 2C-related
TGME49_065660	hypothetical protein
TGME49_065790	conserved hypothetical protein;hypothetical protein, conserved
TGME49_065990	hypothetical protein
TGME49_066050	hypothetical protein
TGME49_066080	hypothetical protein
TGME49_066090	conserved hypothetical protein;hypothetical protein, conserved
TGME49_066120	glutathione/thioredoxin peroxidase, putative
TGME49_066260	conserved hypothetical protein;hypothetical protein, conserved
TGME49_066300	hypothetical protein
TGME49_066310	hypothetical protein
TGME49_066320	glycosyltransferase sugar-binding region containing DXD motif-containing protein;hypothetical protein, conserved
TGME49_066340	hypothetical protein
TGME49_066400	hypothetical protein
TGME49_066410	M3 protein, putative;hypothetical protein
TGME49_066420	hypothetical protein
TGME49_066620	thioredoxin, putative
TGME49_066630	hypothetical protein
TGME49_066640	acetyl-coenzyme A synthetase, putative
TGME49_066680	hypothetical protein
TGME49_066690	clpB protein-related;hypothetical protein
TGME49_066730	tRNA synthetase, putative;leucyl-tRNA synthetase, putative
TGME49_066750	conserved hypothetical protein;hypothetical protein, conserved
TGME49_066800	integral membrane protein, putative
TGME49_066840	conserved hypothetical protein;hypothetical protein
TGME49_066850	3-demethylubiquinone-9 3-methyltransferase, putative
TGME49_066860	BTB/POZ domain-containing protein
TGME49_066880	dihydrouridine synthase domain-containing protein
TGME49_066890	hypothetical protein
TGME49_066900	cyclin, N-terminal domain-containing protein
TGME49_066930	hypothetical protein
TGME49_066950	calcium/calmodulin-dependent protein kinase II, putative;Atypical MEK-related kinase (incomplete catalytic triad)
TGME49_066970	hypothetical protein
TGME49_066980	hypothetical protein
TGME49_067050	hypothetical protein
TGME49_067070	aquaporin-related;aquaporin, putative
TGME49_067130	SRS domain-containing surface antigen, putative;SRS38A
TGME49_067140	SRS domain-containing surface antigen, putative;SRS38B
TGME49_067150	GPI-anchored surface BSR4-related antigen-related;SRS38C
TGME49_067300	hypothetical protein
TGME49_067370	kinesin motor domain-containing protein
TGME49_067390	DNA-directed RNA polymerase I, putative;DNA-directed RNA polymerases I and III subunit RPAC1, putative
TGME49_067440	zinc finger (C3HC4 RING finger) protein, putative
TGME49_067450	hypothetical protein
TGME49_067470	hypothetical protein
TGME49_067480	N2,N2-dimethylguanosine tRNA methyltransferase, putative
TGME49_067500	conserved hypothetical protein;hypothetical protein, conserved
TGME49_067620	hypothetical protein;hypothetical protein, conserved
TGME49_067660	hypothetical protein
TGME49_067670	hypothetical protein
TGME49_067680	microneme protein, putative
TGME49_067820	electron transfer flavoprotein beta-subunit, putative
TGME49_068000	hypothetical protein
TGME49_068010	hypothetical protein;protein kinase, PfEST homolog
TGME49_068160	hypothetical protein
TGME49_068180	hypothetical protein
TGME49_068210	phosphoinositide-dependent protein kinase, putative;AGC kinase
TGME49_068230	hypothetical protein
TGME49_068290	RNA helicase, putative
TGME49_068300	hypothetical protein
TGME49_068430	hypothetical protein
TGME49_068560	RAD2 endonuclease-related;RAD2 endonuclease, putative
TGME49_068570	zinc finger (CCCH type) protein, putative
TGME49_068590	rhomboid family domain-containing protein;rhomboid-like protease 4
TGME49_068600	DNA polymerase alpha subunit-related;DNA polymerase alpha subunit, putative
TGME49_068630	uncharacterized ACR, YagE family COG1723 domain-containing protein
TGME49_068640	WD domain, G-beta repeat-containing protein
TGME49_068660	hypothetical protein
TGME49_068680	hypothetical protein
TGME49_068690	hypothetical protein
TGME49_068710	elongation factor Tu GTP-binding domain-containing protein
TGME49_068760	hypothetical protein
TGME49_068780	hypothetical protein
TGME49_068820	hypothetical protein
TGME49_068840	hypothetical protein;mRNA (2'-O-methyladenosine-N(6)-)-methyltransferase, putative
TGME49_068850	enolase, putative;enolase 2
TGME49_068870	TPR domain-containing protein
TGME49_068880	hypothetical protein
TGME49_068910	mitochondrial inner membrane protease, putative
TGME49_068950	la domain-containing protein
TGME49_068960	hypothetical protein
TGME49_068970	hypothetical protein
TGME49_068980	hypothetical protein
TGME49_069010	hypothetical protein
TGME49_069050	adenylate kinase-related;hypothetical protein, conserved
TGME49_069130	hypothetical protein
TGME49_069140	transport protein particle (TRAPP) component, Bet3 domain-containing protein;transport protein particle component Bet3 domain-containing protein
TGME49_069180	MIF4G domain-containing protein
TGME49_069190	glyceraldehyde-3-phosphate dehydrogenase
TGME49_069240	actin-like protein, putative;actin-like family protein, putative
TGME49_069290	hypothetical protein
TGME49_069310	D13, putative
TGME49_069330	conserved hypothetical protein;hypothetical protein, conserved
TGME49_069340	hypothetical protein
TGME49_069390	hypothetical protein
TGME49_069410	hypothetical protein
TGME49_069440	calmodulin, putative
TGME49_069460	serine/threonine protein phosphatase domain-containing protein
TGME49_069590	14-3-3 protein, putative
TGME49_069600	biotin carboxyl carrier protein, putative
TGME49_069610	hypothetical protein
TGME49_069650	hypothetical protein
TGME49_069690	hypothetical protein
TGME49_069720	hypothetical protein
TGME49_069730	protein kinase, putative;protein kinase
TGME49_069740	DNA-binding protein, putative
TGME49_069770	WD-repeat membrane protein, putative
TGME49_069780	ADP-ribosylation factor-related;ADP-ribosylation factor, putative
TGME49_069800	NAD synthase and hydrolase domain-containing protein;glutamine-dependent NAD(+) synthetase protein, putative
TGME49_069830	conserved hypothetical protein;hypothetical protein, conserved
TGME49_069870	protease-related;hypothetical protein, conserved
TGME49_069890	insulysin, putative;M16 family peptidase, putative
TGME49_069900	WD-repeat protein, putative
TGME49_069930	hypothetical protein;hypothetical protein, conserved
TGME49_069950	hypothetical protein
TGME49_069960	14-3-3 protein, putative
TGME49_069980	protein transport protein Sec61 alpha subunit isoform 1, putative
TGME49_070050	hypothetical protein
TGME49_070060	hypothetical protein
TGME49_070150	hypothetical protein
TGME49_070160	30S ribosomal protein S1-related;hypothetical protein
TGME49_070170	hypothetical protein
TGME49_070190	hypothetical protein
TGME49_070200	hypothetical protein
TGME49_070220	hypothetical protein
TGME49_070260	conserved hypothetical protein;hypothetical protein, conserved
TGME49_070300	zinc finger, ZZ type domain-containing protein
TGME49_070310	acyl carrier protein (ACP), mitochondrial precursor-related;hypothetical protein, conserved
TGME49_070510	asparaginyl-tRNA synthetase, putative
TGME49_070520	hypothetical protein
TGME49_070550	gamma-glutamyl phosphate reductase, putative
TGME49_070610	hypothetical protein
TGME49_070620	ATP-dependent RNA helicase, putative
TGME49_070650	deoxyribose-phosphate aldolase, putative
TGME49_070700	hypothetical protein
TGME49_070710	hypothetical protein
TGME49_070750	hypothetical protein
TGME49_070760	hypothetical protein
TGME49_070800	GAF domain-containing protein
TGME49_070860	adenylate cyclase, putative
TGME49_070870	hypothetical protein
TGME49_070880	RNA binding motif-containing protein
TGME49_070890	hypothetical protein
TGME49_070960	hypothetical protein
TGME49_071000	hypothetical protein
TGME49_071010	conserved hypothetical protein;hypothetical protein, conserved
TGME49_071020	retinitis pigmentosa GTPase regulator-related;hypothetical protein, conserved
TGME49_071070	cysteine protease domain containing protein
TGME49_071100	hypothetical protein
TGME49_071110	hypothetical protein
TGME49_071180	hypothetical protein
TGME49_071200	hypothetical protein
TGME49_071230	hypothetical protein
TGME49_071240	KH domain-containing protein
TGME49_071250	KH domain-containing protein
TGME49_071260	hypothetical protein
TGME49_071270	hypothetical protein
TGME49_071280	60S ribosome subunit biogenesis protein NIP7, putative
TGME49_071290	splicing factor, arginine/serine-rich 8-related;splicing factor, arginine/serine-rich 8, putative
TGME49_071300	DNA-directed RNA polymerase II 19 kDa polypeptide, putative;DNA-directed RNA polymerase II subunit RPB7, putative
TGME49_071320	hypothetical protein
TGME49_071350	folylpolyglutamate synthase, putative
TGME49_071390	U3 small nucleolar RNA-associated protein 11-related;hypothetical protein, conserved
TGME49_071430	hypothetical protein
TGME49_071440	conserved hypothetical protein;hypothetical protein, conserved
TGME49_071460	hypothetical protein
TGME49_071600	hypothetical protein
TGME49_071610	pyrroline-5-carboxylase reductase, putative
TGME49_071750	calmodulin-related;calmodulin, putative
TGME49_071770	hypothetical protein
TGME49_071780	hypothetical protein
TGME49_071790	hypothetical protein
TGME49_071810	inhibitor-1 of protein phosphatase type 2A
TGME49_071840	hypothetical protein
TGME49_071930	conserved hypothetical protein;hypothetical protein, conserved
TGME49_071940	hypothetical protein
TGME49_071950	hypothetical protein
TGME49_071970	hypothetical protein
TGME49_072010	nucleolar protein family A, putative
TGME49_072210	hypothetical protein
TGME49_072270	radical SAM domain-containing protein
TGME49_072290	transketolase, putative;pyruvate dehydrogenase E1 beta subunit, putative
TGME49_072370	hypothetical protein
TGME49_072410	3-hydroxyisobutyrate dehydrogenase, putative
TGME49_072490	protoporphyrinogen oxidase-related;protoporphyrinogen oxidase, putative
TGME49_072500	myo-inositol transprter, putative;sugar transporter, putative
TGME49_072520	conserved hypothetical protein;hypothetical protein, conserved
TGME49_072570	hypothetical protein
TGME49_072610	hypothetical protein
TGME49_072640	translation initiation factor eIF-2B epsilon subunit, putative
TGME49_072650	calcium/calmodulin-dependent 3',5'-cyclic nucleotide phosphodiesterase, putative
TGME49_072660	hypothetical protein
TGME49_072690	hypothetical protein
TGME49_072700	hypothetical protein
TGME49_072710	hypothetical protein
TGME49_072740	DNA-directed RNA polymerase III subunit, putative
TGME49_072770	conserved hypothetical protein;hypothetical protein, conserved
TGME49_072890	DNA repair protein, putative
TGME49_072900	RNA recognition motif domain-containing protein
TGME49_072910	TCP-1/cpn60 family chaperonin, putative
TGME49_073050	hypothetical protein
TGME49_073110	SRS domain-containing surface antigen, putative;SRS30D
TGME49_073130	SRS domain-containing surface antigen, putative;SRS30A
TGME49_073140	radical SAM domain-containing protein
TGME49_073310	hypothetical protein
TGME49_073320	hypothetical protein
TGME49_073330	hypothetical protein
TGME49_073380	hypothetical protein
TGME49_073390	hypothetical protein
TGME49_073400	integrase/recombinase XerD-related;hypothetical protein
TGME49_073460	eukaryotic translation initiation factor 3 subunit 6 interacting protein, putative
TGME49_073500	signal transduction protein, putative
TGME49_073520	proteasome PCI domain-containing protein
TGME49_073560	kinesin motor domain-containing protein;kinesin heavy chain, putative
TGME49_073640	hypothetical protein
TGME49_073730	hypothetical protein
TGME49_073780	hypothetical protein;hypothetical protein, conserved
TGME49_073810	hypothetical protein
TGME49_073820	conserved hypothetical protein;hypothetical protein, conserved
TGME49_073830	conserved hypothetical protein;hypothetical protein, conserved
TGME49_073840	ribosome biogenesis protein SSF1, putative
TGME49_073860	hypothetical protein
TGME49_073930	SWIB/MDM2 domain-containing protein
TGME49_073960	10 kDa chaperonin, putative
TGME49_073970	corA-like Mg2+ transporter domain-containing protein
TGME49_073980	hypothetical protein
TGME49_074120	conserved hypothetical protein;hypothetical protein, conserved
TGME49_074160	hypothetical protein
TGME49_074190	translation initiation factor eIF-2B epsilon subunit-related;eukaryotic initiation factor 2B epsilon subunit, putative
TGME49_075460	hypothetical protein
TGME49_075470	hypothetical protein / jlp2;hypothetical protein
TGME49_075490	hypothetical protein
TGME49_075610	protein kinase, putative;protein kinase
TGME49_075640	ppg3, putative
TGME49_075650	p97 protein
TGME49_075670	membrane skeletal protein IMC1-related;hypothetical protein, conserved
TGME49_075690	clp ATP-binding chain B1, putative;chaperone clpB 1 protein, putative
TGME49_075830	3'-5' exonuclease domain-containing protein
TGME49_075860	hypothetical protein
TGME49_076110	cytochrome b5, putative
TGME49_076130	papain family cysteine protease domain-containing protein;cathepsin C2 (TgCPC2)
TGME49_076160	hypothetical protein
TGME49_076210	hypothetical protein
TGME49_076230	hypothetical protein
TGME49_076850	late embryogenesis abundant domain-containing protein
TGME49_076880	late embryogenesis abundant domain-containing protein
TGME49_076890	hypothetical protein
TGME49_076920	protein phosphatase 2C, putative
TGME49_076930	hypothetical protein
TGME49_076990	membrane associated progesterone receptor component 1-related;cytochrome b5-like Heme/Steroid binding domain containing protein
TGME49_077080	H4, putative;microneme TgMIC5 protein
TGME49_077090	mitochondrial carrier domain-containing protein
TGME49_077230	hypothetical protein
TGME49_077500	26S proteasome AAA-ATPase subunit RPT1, putative
TGME49_077520	hypothetical protein
TGME49_077540	hypothetical protein
TGME49_077560	hypothetical protein
TGME49_077680	hypothetical protein
TGME49_077720	nucleoside-triphosphatase, putative
TGME49_077810	hypothetical protein
TGME49_077820	hypothetical protein
TGME49_077860	hypothetical protein
TGME49_077870	conserved hypothetical protein;hypothetical protein, conserved
TGME49_077890	ubiquitin carboxyl-terminal hydrolase, putative;hypothetical protein, conserved
TGME49_077910	thrombospondin type 1 domain-containing protein
TGME49_077970	dolichol-phosphate mannosyltransferase, putative
TGME49_078030	hypothetical protein
TGME49_078050	proteasome subunit alpha type 1, putative
TGME49_078090	hypothetical protein
TGME49_078100	hypothetical protein
TGME49_078120	SCP-like extracellular domain-containing protein
TGME49_078130	hypothetical protein
TGME49_078160	hypothetical protein
TGME49_078170	hypothetical protein
TGME49_078250	hypothetical protein
TGME49_078270	nucleolar RNA-binding domain-containing protein
TGME49_078280	WD-40 repeat-containing protein
TGME49_078370	hypothetical protein
TGME49_078390	D4 dopamine receptor-related;hypothetical protein
TGME49_078400	hypothetical protein
TGME49_078450	hypothetical protein
TGME49_078460	hypothetical protein
TGME49_078510	protein phosphatase 2C, putative
TGME49_078530	multiprotein bridging factor type 1, putative
TGME49_078550	elongation factor Tu GTP-binding domain-containing protein
TGME49_078580	hypothetical protein
TGME49_078590	hypothetical protein
TGME49_078600	conserved hypothetical protein;hypothetical protein, conserved
TGME49_078610	hypothetical protein
TGME49_078700	hypothetical protein
TGME49_078740	pyridoxal-dependent decarboxylase, putative;diaminopimelate decarboxylase, putative
TGME49_078820	F-box domain-containing protein
TGME49_078850	zinc finger DHHC domain-containing protein
TGME49_078870	WD-40 repeat myosin-like protein, putative;myosin F (TgMyoF) protein
TGME49_078900	p53 protein kinase-related;protein kinase, BUD32 homolog
TGME49_078910	O-acetylserine (thiol) lyase, putative
TGME49_078920	conserved hypothetical protein;hypothetical protein, conserved
TGME49_078930	tubulin-tyrosine ligase family protein
TGME49_078940	ubiquitin--protein ligase, putative
[truncated: 852 more rows]

## Sheet: Pf CDC
3241 P. falciparum cell division cycling (CDC) genes with an amplitude >1.5 identified from the cell cycle transcriptome data of Bozdech et al. 2003 PLoS Biology
3241 P. falciparum CDC genes	Gene list annotation
MAL13P1.100	hypothetical protein
MAL13P1.102	hypothetical protein
MAL13P1.103	hypothetical protein
MAL13P1.105	hypothetical protein
MAL13P1.107	hypothetical protein
MAL13P1.109	conserved hypothetical protein, conserved in P. falciparum
MAL13P1.111	ATP-dependent Clp protease adaptor protein ClpS, putative
MAL13P1.112	hypothetical protein
MAL13P1.113	hypothetical protein
MAL13P1.114	hypothetical protein
MAL13P1.116	hypothetical protein
MAL13P1.118	cAMP-specific 3',5'-cyclic phosphodiesterase 4D, putative
MAL13P1.119	cAMP-specific 3',5'-cyclic phosphodiesterase 4B, putative
MAL13P1.120	splicing factor, putative
MAL13P1.121	hypothetical protein
MAL13P1.122	hypothetical protein
MAL13P1.123	hypothetical protein
MAL13P1.124	hypothetical protein
MAL13P1.126	hypothetical protein
MAL13P1.127	hypothetical protein
MAL13P1.13	hypothetical protein
MAL13P1.130	hypothetical protein
MAL13P1.131	hypothetical protein
MAL13P1.132	microfibril-associated protein homologue, putative
MAL13P1.133	hypothetical protein
MAL13P1.134	helicase, putative
MAL13P1.135	snare protein homologue, putative
MAL13P1.137	conserved Plasmodium protein, unknown function
MAL13P1.138	hypothetical protein
MAL13P1.139	hypothetical protein, conserved
MAL13P1.14	ATP-dependent DEAD box helicase, putative
MAL13P1.140	hypothetical protein
MAL13P1.141	hypothetical protein
MAL13P1.143	hypothetical protein
MAL13P1.144	hypothetical protein
MAL13P1.146	AMP deaminase, putative
MAL13P1.147	hypothetical protein
MAL13P1.152	hypothetical protein
MAL13P1.156	hypothetical protein
MAL13P1.158	hypothetical protein
MAL13P1.159	hypothetical protein, conserved
MAL13P1.16	synaptobrevin-like protein, putative
MAL13P1.160	unknown
MAL13P1.161	unknown
MAL13P1.164	elongation factor tu, putative
MAL13P1.165	hypothetical protein
MAL13P1.166	helicase, putative
MAL13P1.167	signal peptidase, putative
MAL13P1.170	hypothetical protein
MAL13P1.171	transmembrane protein Tmp21 homologue, putative
MAL13P1.172	hypothetical protein, conserved
MAL13P1.173	MSP7-like protein
MAL13P1.174	MSP7-like protein
MAL13P1.176	Plasmodium falciparum reticulocyte binding protein 2 homolog b
MAL13P1.179	hypothetical protein
MAL13P1.180	hypothetical protein
MAL13P1.184	endopeptidase, putative
MAL13P1.185	protein kinase 6 (PK6)
MAL13P1.186	1-deoxy-D-xylulose 5-phosphate synthase
MAL13P1.188	hypothetical protein
MAL13P1.19	hypothetical protein
MAL13P1.190	proteasome regulatory component, putative
MAL13P1.192	hypothetical protein
MAL13P1.193	hypothetical protein
MAL13P1.194	hypothetical protein
MAL13P1.195	hypothetical protein
MAL13P1.196	protein kinase, putative
MAL13P1.200	mitochondrial ribosomal protein L49 precursor, putative
MAL13P1.201	hypothetical protein
MAL13P1.202	hypothetical protein
MAL13P1.204	exoribonuclease PH, putative
MAL13P1.205	GTP-binding protein, putative
MAL13P1.206	phosphate transporter, putative
MAL13P1.209	60S ribosomal subunit porotein L18, putative
MAL13P1.21	hypothetical protein
MAL13P1.210	hypothetical protein
MAL13P1.212	hypothetical protein
MAL13P1.213	transcription activator, putative
MAL13P1.214	phosphoethanolamine N-methyltransferase, putative
MAL13P1.215	hypothetical protein
MAL13P1.216	DNA helicase, putative
MAL13P1.217	hypothetical protein
MAL13P1.218	UDP-N-acetylglucosamine pyrophosphorylase, putative
MAL13P1.22	DNA ligase 1
MAL13P1.221	aspartate carbamoyltransferase (atcasE)
MAL13P1.225	thioredoxin, putative
MAL13P1.226	hypothetical protein
MAL13P1.227	ubiquitin-conjugating enzyme, putative
MAL13P1.228	hypothetical protein
MAL13P1.229	hypothetical protein
MAL13P1.23	hypothetical protein
MAL13P1.232	hypothetical protein
MAL13P1.233	hypothetical protein
MAL13P1.234	hypothetical protein
MAL13P1.237	hypothetical protein
MAL13P1.238	hypothetical protein
MAL13P1.240	hypothetical protein
MAL13P1.243	elongation factor Tu, putative
MAL13P1.244	TBC domain protein, putative
MAL13P1.248	nucleoside diphospahte hydrolase
MAL13P1.255	hypothetical protein
MAL13P1.257	hypothetical protein, conserved
MAL13P1.258	hypothetical protein
MAL13P1.26	hypothetical protein
MAL13P1.260	hypothetical protein
MAL13P1.261	hypothetical protein
MAL13P1.262	hypothetical protein
MAL13P1.264	hypothetical protein
MAL13P1.266	hypothetical protein
MAL13P1.268	hypothetical protein
MAL13P1.269	hypothetical protein
MAL13P1.270	proteasome subunit, putative
MAL13P1.271	vATPase, putative
MAL13P1.274	serine/threonine protein phosphatase (PP5)
MAL13P1.275	hypothetical protein
MAL13P1.278	Ser/Thr protein kinase
MAL13P1.279	cell division control protein 2 homolog
MAL13P1.28	hypothetical protein
MAL13P1.283	TCP1 chaperonin delta subunit, putative
MAL13P1.284	pyrroline carboxylate reductase
MAL13P1.286	conserved Plasmodium protein, unknown function
MAL13P1.288	hypothetical protein, conserved
MAL13P1.289	mitotic control protein dis3 homologue, putative
MAL13P1.29	hypothetical protein
MAL13P1.293	hypothetical protein
MAL13P1.294	GTP-binding protein, putative
MAL13P1.295	hypothetical protein
MAL13P1.298	hypothetical protein
MAL13P1.299	hypothetical protein, conserved
MAL13P1.300	hypothetical protein
MAL13P1.301	guanylyl cyclase beta (GCbeta)
MAL13P1.302	hypothetical protein
MAL13P1.303	polyadenylate binding protein, putative
MAL13P1.307	hypothetical protein
MAL13P1.308	hypothetical protein
MAL13P1.31	hypothetical protein
MAL13P1.310	hypothetical protein
MAL13P1.311	hypothetical protein
MAL13P1.313	conserved Plasmodium protein, unknown function
MAL13P1.315	hypothetical protein
MAL13P1.316	hypothetical protein
MAL13P1.318	hypothetical protein
MAL13P1.319	hypothetical protein
MAL13P1.323	hypothetical protein
MAL13P1.324	aldo-keto reductase, putative
MAL13P1.325	hypothetical protein
MAL13P1.327	Ribosomal protein S17 homologue, putative
MAL13P1.328	hypothetical protein
MAL13P1.331	hypothetical protein, conserved
MAL13P1.332	hypothetical protein
MAL13P1.333	hypothetical protein
MAL13P1.335	phosphatidylserine synthase i; putative
MAL13P1.337	Skp1 family protein, putative
MAL13P1.338	u1 small nuclear ribonucleoprotein, putative
MAL13P1.341	hypothetical protein, conserved
MAL13P1.342	hypothetical protein
MAL13P1.343	proteasome regulatory subunit, putative
MAL13P1.344	RNAse L inhibitor protein, putative
MAL13P1.345	hypothetical protein
MAL13P1.346	DNA repair endonuclease
MAL13P1.347	hypothetical protein
MAL13P1.349	hypothetical protein
MAL13P1.35	u1 small nuclear ribonucleoprotein a, putative
MAL13P1.352	hypothetical protein
MAL13P1.36	hypothetical protein, conserved
MAL13P1.39	hypothetical protein
MAL13P1.43	hypothetical protein
MAL13P1.45	hypothetical protein, conserved
MAL13P1.46	hypothetical protein
MAL13P1.47	mitochondrial ATP synthase delta subunit, putative
MAL13P1.48	hypothetical protein
MAL13P1.49	hypothetical protein
MAL13P1.53	hypothetical protein, conserved
MAL13P1.54	hypothetical protein, conserved
MAL13P1.55	cytochrome c2 precursor,putative
MAL13P1.56	m1-family aminopeptidase
MAL13P1.57	hypothetical protein
MAL13P1.59	hypothetical protein
MAL13P1.60	erythrocyte binding antigen 140
MAL13P1.61	hypothetical protein
MAL13P1.67	methionyl-tRNA formyltransferase, putative
MAL13P1.69	septum formation protein MAF homologue, putative
MAL13P1.70	hypothetical protein
MAL13P1.73	hypothetical protein
MAL13P1.74	hypothetical protein
MAL13P1.75	hypothetical protein
MAL13P1.76	hypothetical protein
MAL13P1.78	hypothetical protein
MAL13P1.87	hypothetical protein
MAL13P1.88	conserved Plasmodium protein, unknown function
MAL13P1.89	hypothetical protein
MAL13P1.90	hypothetical protein
MAL13P1.92	40S ribosomal protein S15, putative
MAL13P1.94	hypothetical protein
MAL13P1.95	ferredoxin
MAL13P1.96	chromosome segregation protein, putative
MAL6P1.8	rifin (RIF)
MAL7P1.102	hypothetical protein
MAL7P1.105	hypothetical protein
MAL7P1.111	hypothetical protein
MAL7P1.113	DEAD box helicase, putative
MAL7P1.114	T gondii P36-like protein;
MAL7P1.119	hypothetical protein
MAL7P1.12	erythrocyte membrane-associated antigen
MAL7P1.120	hypothetical protein
MAL7P1.122	conserved GTP-binding protein, putative
MAL7P1.125	hypothetical protein
MAL7P1.126	hypothetical protein
MAL7P1.127	hypothetical protein
MAL7P1.129	hypothetical protein
MAL7P1.13	hypothetical protein
MAL7P1.131	hypothetical protein
MAL7P1.132	hypothetical protein
MAL7P1.134	hypothetical protein
MAL7P1.137	kelch protein, putative
MAL7P1.14	hypothetical protein
MAL7P1.144	hypothetical protein, conserved
MAL7P1.146	hypothetical protein
MAL7P1.147	ubiquitin carboxyl-terminal hydrolase, putative
MAL7P1.15	hypothetical protein
MAL7P1.150	cysteine desulfurase, putative
MAL7P1.151	modification methylase-like protein
MAL7P1.153	hypothetical protein
MAL7P1.155	hypothetical protein
MAL7P1.156	hypothetical protein
MAL7P1.159	antioxidant protein, putative
MAL7P1.16	hypothetical protein
MAL7P1.160	hypothetical protein
MAL7P1.162	dynein heavy chain, putative
MAL7P1.164	adaptor-related protein, putative
MAL7P1.167	hypothetical protein
MAL7P1.17	hypothetical protein
MAL7P1.171	hypothetical protein
MAL7P1.172	hypothetical protein
MAL7P1.175	hypothetical protein, conserved in P. falciparum
MAL7P1.176	erythrocyte binding antigen-175 (EBA175)
MAL7P1.177	predicted integral membrane protein, conserved in P. falciparum
MAL7P1.184	rifin (RIF)
MAL7P1.21	origin recognition complex subunit, putative
MAL7P1.23	hypothetical protein
MAL7P1.24	hypothetical protein, conserved
MAL7P1.25	hypothetical protein
MAL7P1.26	O-sialoglycoprotein endopeptidase, putative
MAL7P1.27	chloroquine resistance transporter, putative
MAL7P1.28	hypothetical protein
MAL7P1.29	hypothetical protein
MAL7P1.31	hypothetical protein
MAL7P1.33	hypothetical protein
MAL7P1.34	hypothetical protein
MAL7P1.38	regulator of chromosome condensation protein, putative
MAL7P1.47	RIF pseudogene
MAL7P1.50	erythrocyte membrane protein 1 (PfEMP1)
MAL7P1.58	hypothetical protein, conserved in P. falciparum
MAL7P1.66	hypothetical protein
MAL7P1.68	hypothetical protein
MAL7P1.7	RESA-like protein
MAL7P1.73	calcium/calmodulin-dependent protein kinase, putative
MAL7P1.74	hypothetical protein
MAL7P1.76	hypothetical protein
MAL7P1.77	hypothetical protein
MAL7P1.81	eukaryotic translation initiation factor 3 37.28 kDa subunit, putative
MAL7P1.83	hypothetical protein
MAL7P1.84	hypothetical protein
MAL7P1.86	transcription initiation factor iie, alpha subunit, putative
MAL7P1.87	hypothetical protein
MAL7P1.88	hypothetical protein
MAL7P1.89	hypothetical protein
MAL7P1.91	exported serine/threonine protein kinase
MAL7P1.92	cysteine repeat modular protein 2 homologue
MAL7P1.95	hypothetical protein
MAL8P1.1	conserved hypothetical protein, conserved in P. falciparum
MAL8P1.10	hypothetical protein, conserved
MAL8P1.101	hypothetical protein
MAL8P1.104	hypothetical protein
MAL8P1.105	hypothetical protein
MAL8P1.106	hypothetical protein
MAL8P1.109	hypothetical protein, conserved
MAL8P1.113	hypothetical protein
MAL8P1.12	hypothetical protein
MAL8P1.122	hypothetical protein
MAL8P1.123	hypothetical protein
MAL8P1.124	hypothetical protein
MAL8P1.127	hypothetical protein
MAL8P1.128	proteasome subunit alpha type 6
MAL8P1.13	integral membrane protein
MAL8P1.131	Gas41 homologue
MAL8P1.132	hypothetical protein
MAL8P1.133	hypothetical protein, conserved
MAL8P1.134	hypothetical protein
MAL8P1.135	hypothetical protein
MAL8P1.138	hypothetical protein, conserved
MAL8P1.139	hypothetical protein
MAL8P1.14	hypothetical protein
MAL8P1.140	methionine aminopeptidase, putative
MAL8P1.141	hypothetical protein
MAL8P1.144	hypothetical protein
MAL8P1.146	hypothetical protein
MAL8P1.149	hypothetical protein
MAL8P1.150	hypothetical protein
MAL8P1.152	hypothetical protein
MAL8P1.153	hypothetical protein
MAL8P1.154	hypothetical protein
MAL8P1.155	hypothetical protein
MAL8P1.156	hypothetical protein
MAL8P1.157	hypothetical protein
MAL8P1.16	hypothetical protein
MAL8P1.160	hypothetical protein
MAL8P1.18	hypothetical protein
MAL8P1.19	hypothetical protein, conserved
MAL8P1.2	hypothetical protein with DNAJ domain
MAL8P1.20	hypothetical protein
MAL8P1.21	hypothetical protein
MAL8P1.22	dehydrodolichyl diphosphate synthetase, putative
MAL8P1.23	ubiquitin-protein ligase 1, putative
MAL8P1.24	hypothetical protein
MAL8P1.29	hypothetical protein
MAL8P1.3	integral membrane protein, conserved in P. falciparum
MAL8P1.32	nucleoside transporter, putative
MAL8P1.34	hypothetical protein
MAL8P1.35	exonuclease, putative
MAL8P1.4	hypothetical protein
MAL8P1.40	RNA-binding protein, putative
MAL8P1.41	hypothetical protein
MAL8P1.43	u5 snrnp-specific 40 kDa protein, putative
MAL8P1.48	small nuclear ribonucleoprotein polypeptide g, 65009- 64161, putative
MAL8P1.49	hypothetical protein
MAL8P1.54	hypothetical protein
MAL8P1.55	hypothetical protein
MAL8P1.56	hypothetical protein
MAL8P1.57	C-13 antigen
MAL8P1.60	hypothetical protein
MAL8P1.61	hypothetical protein
MAL8P1.62	hypothetical protein
MAL8P1.63	hypothetical protein, conserved
MAL8P1.64	hypothetical protein
MAL8P1.67	hypothetical protein, conserved
MAL8P1.68	hypothetical protein
MAL8P1.70	hypothetical protein
MAL8P1.73	hypothetical protein
MAL8P1.74	hypothetical protein
MAL8P1.75	hypothetical protein
MAL8P1.79	hypothetical protein
MAL8P1.8	hypothetical protein
MAL8P1.80	hypothetical protein
MAL8P1.81	hypothetical protein, conserved
MAL8P1.82	hypothetical protein
MAL8P1.84	hypothetical protein
MAL8P1.86	hypothetical protein
MAL8P1.88	hypothetical protein
MAL8P1.9	u6 snRNA-associated, putative
MAL8P1.91	hypothetical protein
MAL8P1.92	ATPase, putative
MAL8P1.95	hypothetical protein
MAL8P1.96	hypothetical protein
MAL8P1.98	hypothetical protein
MAL8P1.99	hypothetical protein
PF00_0001	hypothetical protein
PF00_0002	mismatch repair protein Msh2p
PF00_0003	hypothetical protein
PF07_0003	rifin
PF07_0004	hypothetical protein
PF07_0005	lysophospholipases-like protein, putative
PF07_0006	starp antigen
PF07_0007	hypothetical protein
PF07_0008	hypothetical protein
PF07_0010	hypothetical protein
PF07_0011	hypothetical protein, conserved
PF07_0012	hypothetical protein
PF07_0014	hypothetical protein
PF07_0015	hypothetical protein
PF07_0019	hypothetical protein
PF07_0020	hypothetical protein
PF07_0021	hypothetical protein
PF07_0023	DNA replication licensing factor mcm7 homologue, putative
PF07_0024	hypothetical protein
PF07_0027	DNA-directed RNA polymerase 2 8.2 kDa polypeptide, putative
PF07_0028	hypothetical protein
PF07_0029	heat shock protein 86
PF07_0031	P. falciparum 3D7 starin heat shock protein 86
PF07_0032	Cg8
PF07_0033	Cg4
PF07_0034	Cg3
PF07_0035	cg1 protein
PF07_0036	Cg6
PF07_0037	Cg2
PF07_0038	Cg7
PF07_0039	hypothetical protein
PF07_0040	lysophospholipase-like protein, putative
PF07_0042	hypothetical protein
PF07_0043	60S ribosomal protein L34-a, putative
PF07_0044	hypothetical protein
PF07_0047	cell division cycle ATPase, putative
PF07_0048	erythrocyte membrane protein 1 (PfEMP1)
PF07_0051	erythrocyte membrane protein 1 (PfEMP1)
PF07_0053	hypothetical protein
PF07_0054	histone h2b, putative
PF07_0058	hypothetical protein
PF07_0059	4-nitrophenylphosphatase
PF07_0061	hypothetical protein
PF07_0062	GTP-binding translation elongation factor tu family protein, putative
PF07_0063	hypothetical protein
PF07_0064	hypothetical protein
PF07_0065	zinc transporter, putative
PF07_0066	hypothetical protein
PF07_0067	hypothetical protein
PF07_0068	cysteine desulfurase, putative
PF07_0071	queuine tRNA-ribosyltransferase; putative
PF07_0072	calmodulin-domain protein kinase, putative
PF07_0074	hypothetical protein
PF07_0075	hypothetical protein
PF07_0076	hypothetical protein
PF07_0077	hypothetical protein
PF07_0078	hypothetical protein, conserved
PF07_0079	60S ribosomal protein L11a, putative
PF07_0080	40S ribosomal protein S10, putative
PF07_0083	hypothetical protein, conserved
PF07_0084	conserved Plasmodium protein, unknown function
PF07_0085	ferrodoxin reductase-like protein
PF07_0086	hypothetical protein
PF07_0087	hypothetical protein
PF07_0088	40S ribosomal protein S5, putative
PF07_0092	hypothetical protein, conserved
PF07_0093	conserved Plasmodium protein, unknown function
PF07_0094	hypothetical protein
PF07_0095	hypothetical protein, conserved
PF07_0096	hypothetical protein
PF07_0097	hypothetical protein
PF07_0098	dynactin 4, putative
PF07_0100	hypothetical protein
PF07_0101	hypothetical protein
PF07_0102	hypothetical protein
PF07_0103	chaperone, putative
PF07_0104	kinesin-like protein, putative
PF07_0105	exonuclease i, putative
PF07_0106	hypothetical protein
PF07_0107	hypothetical protein
PF07_0108	hypothetical protein
PF07_0111	hypothetical protein
PF07_0112	proteasome subunit alpha type 5, putative
PF07_0113	hypothetical protein
PF07_0115	integral membrane protein, putative
PF07_0116	hypothetical protein
PF07_0118	hypothetical protein
PF07_0119	hypothetical protein
PF07_0120	hypothetical protein
PF07_0121	hypothetical protein, conserved
PF07_0122	hypothetical protein, conserved
PF07_0123	mRNA (N6-adenosine)-methyltransferase, putative
PF07_0125	hypothetical protein, conserved
PF07_0126	hypothetical protein
PF07_0127	hypothetical protein
PF07_0129	ATP-dept. acyl-coa synthetase
PF07_0132	rifin
PF08_0002	conserved hypothetical protein, conserved in P. falciparum
PF08_0003	tryptophan/threonine-rich antigen
PF08_0005	hypothetical prote
PF08_0006	prohibitin, putative
PF08_0008	hypothetical protein
PF08_0009	translation initiation factor EIF-2b alpha subunit, putative
PF08_0010	hypothetical protein
PF08_0011	leucine -- tRNA ligase
PF08_0013	hypothetical protein
PF08_0014	plastid 50S ribosomal protein, putative
PF08_0018	Translation initiation factor like protein
PF08_0019	guanine nucleotide-binding protein
PF08_0021	hypothetical protein
PF08_0022	hypothetical protein, conserved in P. falciparum
PF08_0026	hypothetical protein
PF08_0029	hypothetical protein
PF08_0031	oxoglutarate/malate translocator protein, putative
PF08_0032	hypothetical protein
PF08_0033	hypothetical protein, conserved
PF08_0036	protein transport protein
PF08_0037	hypothetical protein
PF08_0038	hypothetical protein
PF08_0039	ribosomal protein, putative
PF08_0041	unknown
PF08_0042	ATP-dependent RNA helicase prh1, putative
PF08_0044	protein kinase
PF08_0045	2-oxoglutarate dehydrogenase e1 component, mitochondrial precursor
PF08_0046	hypothetical protein
PF08_0047	hypothetical protein
PF08_0048	ATP-dependant helicase, putative
PF08_0050	hypothetical protein
PF08_0051	hypothetical protein
PF08_0054	heat shock 70 kDa protein
PF08_0055	u3 small nucleolar ribonucleoprotein protein, putative
PF08_0056	zinc finger protein, putative
PF08_0057	hypothetical protein
PF08_0060	asparagine-rich antigen
PF08_0061	hypothetical protein
PF08_0063	hypothetical protein
PF08_0064	hypothetical protein, conserved
PF08_0065	hypothetical protein, conserved
PF08_0067	hypothetical protein
PF08_0068	hypothetical protein
PF08_0069	importin beta, putative
PF08_0070	hypothetical protein
PF08_0072	hypothetical protein
PF08_0073	hypothetical protein
PF08_0074	hypothetical protein, conserved
PF08_0075	60S ribosomal protein L13, putative
PF08_0076	40S ribosomal protein S16
PF08_0077	GDP-mannose 4,6-dehydratase, putative
PF08_0078	hypothetical protein
PF08_0079	hypothetical protein
PF08_0080	hypothetical protein
PF08_0081	hypothetical protein
PF08_0082	hypothetical protein
PF08_0083	hypothetical protein
PF08_0084	hypothetical protein
PF08_0085	ubiquitin-conjugating enzyme, putative
PF08_0087	importin alpha, putative
PF08_0091	hypothetical protein
PF08_0092	hypothetical protein
PF08_0093	hypothetical protein
PF08_0094	cullin protein, putative
PF08_0095	dihydropteroate synthetase
PF08_0096	RNA helicase, putative
PF08_0098	abc transporter, putative
PF08_0099	hypothetical protein, conserved
PF08_0101	hypothetical protein
PF08_0102	asparagine-rich antigen Pfa55-14
PF08_0103	erythrocyte membrane protein 1 (PfEMP1)
PF08_0106	erythrocyte membrane protein 1 (PfEMP1)
PF08_0107	erythrocyte membrane protein 1 (PfEMP1)
PF08_0108	pepsinogen, putative
PF08_0111	hypothetical protein
PF08_0113	vacuolar proton translocating ATPase subunit A
PF08_0114	hypothetical protein
PF08_0115	hypothetical protein
PF08_0118	hypothetical protein
PF08_0121	peptidyl-prolyl cis-trans isomerase precursor
PF08_0123	hypothetical protein
PF08_0125	tubulin gamma chain
PF08_0126	DNA repair protein rad54, putative
PF08_0129	protein phosphatase, putative
PF08_0130	wd repeat protein, putative
PF08_0131	1-cys peroxidoxin
PF08_0132	glutamate dehydrogenase
PF08_0137	hypothetical protein
PF08_0142	erythrocyte membrane protein 1 (PfEMP1)
PF10_0006	rifin
PF10_0009	pseudogene, stevor, putative
PF10_0012	erythrocyte membrane protein 1 (PfEMP1), truncated
PF10_0013	hypothetical protein
PF10_0015	acyl CoA binding protein, putative
PF10_0016	acyl CoA binding protein, putative
PF10_0017	hypothetical protein
PF10_0018	hypothetical protein
PF10_0019	early transcribed membrane protein
PF10_0020	hypothetical protein
PF10_0021	hypothetical protein
PF10_0022	hypothetical protein
PF10_0023	hypothetical protein
PF10_0025	PF70 protein
PF10_0026	hypothetical protein
PF10_0027	hypothetical protein
PF10_0028	hypothetical protein, conserved
PF10_0030	hypothetical protein
PF10_0031	hypothetical protein
PF10_0032	hypothetical protein
PF10_0034	hypothetical protein
PF10_0035	hypothetical protein
PF10_0037	hypothetical protein
PF10_0038	ribosomal protein S20e, putative
PF10_0039	hypothetical protein
PF10_0041	U5 small nuclear ribonuclear protein, putative
PF10_0042	hypothetical protein
PF10_0043	ribosomal protein L13, putative
PF10_0044	hypothetical protein
PF10_0045	hypothetical protein
PF10_0047	hypothetical protein
PF10_0048	hypothetical protein
PF10_0050	hypothetical protein
PF10_0051	ADP/ATP carrier protein, putative
PF10_0052	hypothetical protein
PF10_0053	tRNA ligase, putative
PF10_0054	hypothetical protein
PF10_0057	regulator of nonsense transcripts, putative
PF10_0058	hypothetical protein
PF10_0059	hypothetical protein
PF10_0060	hypothetical protein
PF10_0061	hypothetical protein
PF10_0062	hypothetical protein
PF10_0063	hypothetical protein
PF10_0064	hypothetical protein
PF10_0065	hypothetical protein
PF10_0066	hypothetical protein
PF10_0068	hypothetical protein
PF10_0069	hypothetical protein
PF10_0073	hypothetical protein
PF10_0075	asparagine-rich antigen
PF10_0076	hypothetical protein
PF10_0077	eukaryotic translation initiation factor 3 subunit 7, putative
PF10_0080	endonuclease, putative
PF10_0084	tubulin beta chain, putative
PF10_0085	nucleolar protein NOP5, putative
PF10_0087	diphthine synthase
PF10_0089	hypothetical protein
PF10_0091	hypothetical protein
PF10_0093	hypothetical protein
PF10_0094	hypothetical protein
PF10_0095	hypothetical protein
PF10_0098	hypothetical protein
PF10_0099	hypothetical protein
PF10_0100	hypothetical protein
PF10_0101	hypothetical protein
PF10_0103	eukaryotic translation initiation factor 2, beta, putative
PF10_0106	conserved Plasmodium protein, unknown function
PF10_0107	hypothetical protein
PF10_0112	hypothetical protein
PF10_0113	hypothetical protein
PF10_0114	DNA repair protein RAD23, putative
PF10_0115	QF122 antigen
PF10_0116	hypothetical protein
PF10_0117	hypothetical protein
PF10_0118	hypothetical protein
PF10_0119	hypothetical protein
PF10_0120	hypothetical protein
PF10_0121	hypoxanthine phosphoribosyltransferase
PF10_0122	phosphoglucomutase, putative
PF10_0123	GMP synthetase
PF10_0125	hypothetical protein
PF10_0129	hypothetical protein
PF10_0131	hypothetical protein
PF10_0133	hypothetical protein
PF10_0135	hypothetical protein
PF10_0136	Initiation factor 2 subunit family, putative
PF10_0138	hypothetical protein
PF10_0139	hypothetical protein
PF10_0140	hypothetical protein
PF10_0141	cdk7, putative
PF10_0144	prohibitin, putative
PF10_0145	hypothetical protein
PF10_0146	hypothetical protein
PF10_0147	FAD synthetase, putative
PF10_0149	cysteine -- tRNA ligase, putative
PF10_0150	methionine aminopeptidase, putative
PF10_0151	hypothetical protein
PF10_0153	hsp60
PF10_0154	ribonucleotide reductase small subunit, putative
PF10_0155	enolase
PF10_0156	hypothetical protein
PF10_0157	hypothetical protein
PF10_0160	3.8 protein
PF10_0161	hypothetical protein
PF10_0162	hypothetical protein
PF10_0163	hypothetical protein
PF10_0164	hypothetical protein
PF10_0165	DNA polymerase delta catalytic subunit
PF10_0166	hypothetical protein
PF10_0167	hypothetical protein
PF10_0169	phosphomannomutase, putative
PF10_0170	hypothetical protein
PF10_0171	hypothetical protein
PF10_0173	hypothetical protein
PF10_0175	tRNA pseudouridine synthase, putative
PF10_0178	hypothetical protein
PF10_0180	hypothetical protein
PF10_0181	hypothetical protein
PF10_0182	hypothetical protein
PF10_0184	hypothetical protein
PF10_0186	hypothetical protein
PF10_0187	ribosomal protein L30e, putative
PF10_0188	hypothetical protein
PF10_0189	hypothetical protein
PF10_0190	hypothetical protein
PF10_0191	hypothetical protein
PF10_0193	hypothetical protein, conserved
PF10_0194	hypothetical protein
PF10_0195	hypothetical protein
PF10_0196	cytoplasmic dynein intermediate chain, putative
PF10_0197	hypothetical protein
PF10_0198	hypothetical protein
PF10_0200	hypothetical protein, conserved
PF10_0206	hypothetical protein
PF10_0207	hypothetical protein
PF10_0209	RNA helicase, putative
PF10_0210	deoxyribose-phosphate aldolase, putative
PF10_0211	hypothetical protein
PF10_0212	hypothetical protein
PF10_0213	10b antigen, putative
PF10_0214	hypothetical protein
PF10_0215	hypothetical protein
PF10_0217	pre-mRNA splicing factor, putative
PF10_0219	hypothetical protein
PF10_0220	hypothetical protein
PF10_0221	GcpE protein
PF10_0223	hypothetical protein
PF10_0224	dynein heavy chain, putative
PF10_0225	orotidine-monophosphate-decarboxylase, putative
PF10_0226	hypothetical protein, conserved
PF10_0228	hypothetical protein, conserved
PF10_0231	hypothetical protein
PF10_0233	hypothetical protein
PF10_0234	hypothetical protein
PF10_0235	hypothetical protein
PF10_0236	hypothetical protein
PF10_0238	hypothetical protein
PF10_0239	hypothetical protein
PF10_0241	hypothetical protein
PF10_0242	hypothetical protein
PF10_0243	hypothetical protein
PF10_0244	hypothetical protein
PF10_0246	hypothetical protein
PF10_0248	hypothetical protein
PF10_0249	hypothetical protein
PF10_0251	hypothetical protein
PF10_0253	hypothetical protein
PF10_0257	hypothetical protein
PF10_0258	hypothetical protein
PF10_0259	hypothetical protein
PF10_0260	hypothetical protein
PF10_0262	hypothetical protein
PF10_0265	hypothetical protein
PF10_0266	hypothetical protein
PF10_0267	hypothetical protein
PF10_0268	merozoite capping protein-1
PF10_0269	DNA-directed RNA polymerase II, putative
PF10_0270	hypothetical protein
PF10_0272	ribosomal protein L3, putative
PF10_0273	hypothetical protein
PF10_0274	hypothetical protein
PF10_0275	protoporphyrinogen oxidase, putative
PF10_0276	hypothetical protein
PF10_0278	hypothetical protein, conserved
PF10_0279	hypothetical protein
PF10_0280	hypothetical protein
PF10_0281	hypothetical protein
PF10_0282	hypothetical protein
PF10_0284	hypothetical protein
PF10_0285	hypothetical protein
PF10_0286	hypothetical protein
PF10_0289	adenosine deaminase, putative
PF10_0291	hypothetical protein
PF10_0292	hypothetical protein
PF10_0293	transcription factor, putative
PF10_0295	hypothetical protein
PF10_0296	hypothetical protein
PF10_0297	hypothetical protein
PF10_0299	hypothetical protein, conserved
PF10_0300	hypothetical protein, conserved
PF10_0301	calmodulin, putative
PF10_0306	hypothetical protein
PF10_0308	hypothetical protein
PF10_0311	hypothetical protein, conserved
PF10_0312	hypothetical protein
PF10_0314	asparagine-rich antigen
PF10_0315	hypothetical protein
PF10_0316	phosphatidyl-inositol glycan, class A, putative
PF10_0318	hypothetical protein, conserved
PF10_0320	hypothetical protein
PF10_0321	hypothetical protein
PF10_0323	hypothetical protein
PF10_0324	hypothetical protein
PF10_0325	hypothetical protein, conserved
PF10_0326	hypothetical protein
PF10_0327	Myb2 protein
PF10_0328	hypothetical protein
PF10_0330	ubiquitin-conjugating enzyme, putative
PF10_0332	ribosomal protein L27, putative
PF10_0334	flavoprotein subunit of succinate dehydrogenase
PF10_0335	hypothetical protein
PF10_0336	hypothetical protein
PF10_0337	ADP-ribosylation factor-like protein
PF10_0338	hypothetical protein
PF10_0342	hypothetical protein
PF10_0345	merozoite surface protein-3
PF10_0346	merozoite surface protein 6
PF10_0347	hypothetical protein
PF10_0348	hypothetical protein
PF10_0352	hypothetical protein
PF10_0355	hypothetical protein
PF10_0359	hypothetical protein
PF10_0360	hypothetical protein
PF10_0361	hypothetical protein
PF10_0362	DNA polymerase zeta catalytic subunit, putative
PF10_0363	pyruvate kinase, putative
PF10_0365	hypothetical protein
PF10_0366	ADP/ATP transporter on adenylate translocase
PF10_0367	hypothetical protein
PF10_0368	dynamin protein, putative
PF10_0369	helicase, putative
PF10_0375	hypothetical protein
PF10_0376	hypothetical protein
PF10_0377	hypothetical protein
PF10_0378	hypothetical protein
PF10_0379	phospholipase, putative
PF10_0380	trophozoite antigen R45, putative
PF10_0406	erythrocyte membrane protein 1 (PfEMP1)
PF11_0021	rifin
PF11_0037	hypothetical protein
PF11_0038	hypothetical protein
PF11_0039	early transcribed membrane protein 11.1
PF11_0040	early transcribed membrane protein 11.2
PF11_0043	60S acidic ribosomal protein p1, putative
PF11_0044	hypothetical protein
PF11_0046	hypothetical protein
PF11_0047	hypothetical protein
PF11_0048	casein kinase II beta chain, putative
PF11_0049	hypothetical protein, conserved
PF11_0050	hypothetical protein
PF11_0051	phenylalanine -- tRNA ligase, putative
PF11_0052	hypothetical protein
PF11_0054	hypothetical protein
PF11_0055	hypothetical protein
PF11_0060	hypothetical protein
PF11_0063	hypothetical protein
PF11_0064	hypothetical protein
PF11_0065	ribosomal protein S4, putative
PF11_0066	caltractin (centrin), putative
PF11_0067	hypothetical protein
PF11_0068	hypothetical protein, conserved
PF11_0070	hypothetical protein
PF11_0071	RuvB DNA helicase, putative
PF11_0072	hypothetical protein
PF11_0074	hypothetical protein
PF11_0075	hypothetical protein
PF11_0076	hypothetical protein
PF11_0077	hypothetical protein
PF11_0079	hypothetical protein
PF11_0083	nucleic acid binding factor, putative
PF11_0085	hypothetical protein
PF11_0087	Rad51 homolog, putative
PF11_0088	hypothetical protein
PF11_0090	hypothetical protein
PF11_0091	hypothetical protein
PF11_0093	hypothetical protein
PF11_0094	hypothetical protein
PF11_0097	succinyl-CoA synthetase alpha subunit, putative
PF11_0098	endoplasmic reticulum-resident calcium binding protein
PF11_0101	hypothetical protein
PF11_0105	hypothetical protein
PF11_0106	60S Ribosomal protein L36, putative
PF11_0108	hypothetical protein, conserved
PF11_0109	hypothetical protein
PF11_0110	hypothetical protein
PF11_0111	asparagine-rich antigen
PF11_0112	vacuolar sorting protein 35, putative
PF11_0114	actin, putative
PF11_0115	hypothetical protein
PF11_0116	hypothetical protein
PF11_0117	replication factor C subunit 5, putative
PF11_0118	hypothetical protein
PF11_0120	hypothetical protein
PF11_0122	hypothetical protein
PF11_0123	hypothetical protein
PF11_0124	hypothetical protein
PF11_0125	hypothetical protein
PF11_0127	hypothetical protein
PF11_0128	hypothetical protein, conserved
PF11_0130	hypothetical protein
PF11_0139	protein tyrosine phosphatase, putative
PF11_0141	UDP-galactose transporter, putative
PF11_0144	hypothetical protein
PF11_0146	hypothetical protein
PF11_0151	hypothetical protein
PF11_0154	hypothetical protein
PF11_0155	hypothetical protein
PF11_0157	glycerol-3-phosphate dehydrogenase, putative
PF11_0158	hypothetical protein
PF11_0160	hypothetical protein
PF11_0161	falcipain-2 precursor, putative
PF11_0164	peptidyl-prolyl cis-trans isomerase
PF11_0165	falcipain 2 precursor
PF11_0166	hypothetical protein
PF11_0167	hypothetical protein
PF11_0168	hypothetical protein
PF11_0172	hypothetical protein, conserved
PF11_0173	oligosacharyl transferase STT3 subunit, putative
PF11_0174	hypothetical protein
PF11_0175	heat shock protein 101, putative
PF11_0176	hypothetical protein
PF11_0177	ubiquitin C-terminal hydrolase, family 1, putative
PF11_0179	hypothetical protein
PF11_0180	hypothetical protein
PF11_0181	tyrosine --tRNA ligase, putative
PF11_0187	clathrin assembly protein AP19, putative
PF11_0188	heat shock protein 90, putative
PF11_0189	hypothetical protein
PF11_0190	hypothetical protein
PF11_0191	hypothetical protein
PF11_0192	hypothetical protein
PF11_0193	hypothetical protein
PF11_0194	hypothetical protein
PF11_0196	hypothetical protein
PF11_0197	hypothetical protein
PF11_0198	hypothetical protein, conserved
PF11_0199	hypothetical protein
PF11_0200	U2 snRNP auxiliary factor, small subunit, putative
PF11_0203	hypothetical protein
PF11_0204	hypothetical protein
PF11_0205	hypothetical protein
PF11_0207	hypothetical protein
PF11_0208	phosphoglycerate mutase, putative
PF11_0210	hypothetical protein
PF11_0211	hypothetical protein, conserved
PF11_0212	hypothetical protein
PF11_0214	hypothetical protein
PF11_0215	hypothetical protein
PF11_0216	hypothetical protein
PF11_0217	hypothetical protein
PF11_0218	hypothetical protein
PF11_0219	hypothetical protein
PF11_0220	hypothetical protein
PF11_0222	hypothetical protein
PF11_0224	circumsporozoite-related antigen
PF11_0225	PfGCN20
PF11_0227	hypothetical protein
PF11_0228	hypothetical protein
PF11_0229	hypothetical protein
PF11_0230	hypothetical protein
PF11_0231	hypothetical protein
PF11_0232	hypothetical protein
PF11_0233	hypothetical protein
PF11_0234	hypothetical protein
PF11_0235	hypothetical protein
PF11_0236	hypothetical protein
PF11_0237	hypothetical protein
PF11_0238	hypothetical protein
PF11_0240	dynein heavy chain, putative
PF11_0242	asparagine-rich protein
PF11_0243	hypothetical protein
PF11_0245	translation elongation factor EF-1, subunit alpha, putative
PF11_0246	hypothetical protein
PF11_0247	hypothetical protein
PF11_0248	hypothetical protein
PF11_0249	hypothetical protein
PF11_0250	splicing factor, putative
PF11_0251	endoplasmic reticulum oxidoreductin, putative
PF11_0253	hypothetical protein
PF11_0254	hypothetical protein
PF11_0255	hypothetical protein
PF11_0257	ethanolamine kinase, putative
PF11_0258	co-chaperone GrpE, putative
PF11_0259	hypothetical protein
PF11_0260	ribosomal protein L35, putative
PF11_0264	DNA-dependent RNA polymerase
PF11_0265	mitochondrial import inner membrane translocase, putative
PF11_0266	small nuclear ribonucleoprotein D1, putative
PF11_0268	hypothetical protein
PF11_0269	hypothetical prot
PF11_0270	threonine -- tRNA ligase, putative
PF11_0271	hypothetical protein, conserved
PF11_0272	ribosomal protein S18, putative
PF11_0274	hypothetical protein
PF11_0275	hypothetical protein
PF11_0276	hypothetical protein
PF11_0277	hypothetical protein
PF11_0278	hypothetical protein
PF11_0279	hypothetical protein
PF11_0282	deoxyuridine 5'-triphosphate nucleotidohydrolase, putative
PF11_0284	methyltransferase, putative
PF11_0287	hypothetical protein
PF11_0288	hypothetical protein
PF11_0290	hypothetical protein
PF11_0292	hypothetical protein
PF11_0293	multiprotein bridging factor type 1, putative
PF11_0295	farnesyl pyrophosphate synthase, putative
PF11_0296	hypothetical protein
PF11_0298	GPI8p transamidase
PF11_0300	hypothetical protein
PF11_0301	spermidine synthase
PF11_0302	hypothetical protein
PF11_0304	hypothetical protein
PF11_0305	hypothetical protein
PF11_0306	A/G-specific adenine glycosylase, putative
PF11_0307	hypothetical protein
PF11_0308	hypothetical protein
PF11_0309	hypothetical protein
PF11_0310	hypothetical protein
PF11_0312	ribosomal protein L38e
PF11_0313	ribosomal phosphoprotein P0
PF11_0315	hypothetical protein
PF11_0316	hypothetical protein
PF11_0317	structural maintenance of chromosome protein, putative
PF11_0319	hypothetical protein
PF11_0321	hypothetical protein
PF11_0322	hypothetical protein
PF11_0323	hypothetical protein
PF11_0324	hypothetical protein
PF11_0326	hypothetical protein
PF11_0327	hypothetical protein
PF11_0332	hypothetical protein
PF11_0333	hypothetical protein
PF11_0336	hypothetical protein, conserved
PF11_0338	Aquaglyceroporin
PF11_0339	hypothetical protein
PF11_0341	hypothetical protein
PF11_0342	hypothetical protein
PF11_0343	hypothetical protein, conserved
PF11_0344	apical membrane antigen 1 precursor
PF11_0346	hypothetical protein
PF11_0347	hypothetical protein
PF11_0351	heat shock protein hsp70 homologue
PF11_0352	protein disulfide isomerase related protein
PF11_0353	hypothetical protein
PF11_0354	hypothetical protein
PF11_0358	DNA-directed RNA polymerase, beta subunit, putative
PF11_0362	hypothetical protein
PF11_0365	hypothetical protein
PF11_0366	conserved Plasmodium protein, unknown function
PF11_0367	hypothetical protein
PF11_0368	hypothetical protein
PF11_0369	hypothetical protein
PF11_0370	hypothetical protein
PF11_0373	hypothetical protein
PF11_0377	casein kinase 1
PF11_0378	hypothetical protein
PF11_0379	hypothetical protein
PF11_0380	hypothetical protein
PF11_0381	subtilisin-like protease 2
PF11_0383	hypothetical protein
PF11_0384	hypothetical protein, conserved
PF11_0385	hypothetical protein
PF11_0386	30S ribosomal protein S14, putative
PF11_0392	hypothetical protein
PF11_0393	hypothetical protein, conserved
PF11_0395	guanylyl cyclase
PF11_0398	hypothetical protein
PF11_0399	hypothetical protein
PF11_0402	hypothetical protein
PF11_0404	malaria antigen
PF11_0406	hypothetical protein
PF11_0407	adrenodoxin reductase, putative
PF11_0409	hypothetical protein, conserved
PF11_0414	hypothetical protein
PF11_0415	hypothetical protein
PF11_0417	hypothetical protein
PF11_0418	hypothetical protein
PF11_0419	hypothetical protein
PF11_0420	hypothetical protein
PF11_0421	hypothetical protein
PF11_0422	hypothetical protein
PF11_0423	hypothetical protein
PF11_0424	hypothetical protein
PF11_0425	hypothetical protein
PF11_0426	hypothetical protein
PF11_0427	dolichyl-phosphate b-D-mannosyltransferase, putative
PF11_0428	hypothetical protein, conserved
PF11_0429	hypothetical protein
PF11_0432	hypothetical protein
PF11_0435	hypothetical protein
PF11_0437	hypothetical protein
PF11_0438	Ribosomal protein, putative
PF11_0439	hypothetical protein
PF11_0440	hypothetical protein
PF11_0441	hypothetical protein
PF11_0442	hypothetical protein
PF11_0443	hypothetical protein, conserved
PF11_0445	DNA-directed RNA polymerase I, putative
PF11_0447	translation initiation factor eIF-1A, putative
PF11_0448	hypothetical protein
PF11_0451	hypothetical protein
PF11_0452	hypothetical protein
PF11_0457	hypothetical protein
PF11_0458	hypothetical protein
PF11_0459	hypothetical protein
PF11_0461	rab6
PF11_0462	hypothetical protein
PF11_0464	hypothetical protein
PF11_0465	dynamin-like protein
PF11_0466	transport protein, putative
PF11_0467	hypothetical protein
PF11_0468	hypothetical protein
PF11_0469	hypothetical protein
PF11_0471	hypothetical protein
PF11_0473	hypothetical protein
PF11_0474	hypothetical protein, conserved
PF11_0477	CCAAT-box DNA binding protein subunit B
PF11_0478	hypothetical protein
PF11_0480	hypothetical protein
PF11_0482	hypothetical protein
PF11_0483	farnesyltransferase beta subunit, putative
PF11_0484	hypothetical protein
PF11_0485	hypothetical protein
PF11_0488	hypothetical protein
PF11_0503	hypothetical protein
PF11_0504	hypothetical protein
PF11_0505	hypothetical protein
PF11_0506	hypothetical protein
PF11_0507	antigen 332, putative
PF11_0508	hypothetical protein
PF11_0509	ring-infected erythrocyte surface antigen, putative
PF11_0510	Ser/Thr protein kinase, putative
PF11_0511	hypothetical protein
PF11_0512	ring-infected erythrocyte surface antigen 2, RESA-2 - malaria parasite (Plasmodium falciparum)-related
PF11_0513	hypothetical protein
PF11_0525	hypothetical protein
PF11_0526	hypothetical protein
PF11_0528	hypothetical protein
PF13_0011	plasmodium falciparum gamete antigen 27/25
PF13_0012	hypothetical protein
PF13_0013	PBS lyase HEAT-like repeat domain protein
PF13_0014	40S ribosomal protein S7 homologue, putative
PF13_0015	hypothetical protein
PF13_0016	methyl transferase-like protein, putative
PF13_0017	hypothetical protein
PF13_0019	sodium/hydrogen exchanger, putative
PF13_0021	small heat shock protein, putative
PF13_0022	cyclin 4
PF13_0023	DNA-directed RNA polymerase 2, putative
PF13_0024	hypothetical protein
PF13_0025	hypothetical protein
PF13_0028	hypothetical protein
PF13_0029	hypothetical protein
PF13_0031	hypothetical protein
PF13_0033	26S proteasome regulatory subunit, putative
PF13_0034	vacuolar ATP synthase subunit h, putative
PF13_0036	DNAJ protein, putative
PF13_0037	DEAD box helicase, putative
PF13_0039	hypothetical protein
PF13_0040	DNA-directed RNA polymerase alpha chain, putative
PF13_0042	fork head domain protein, putative
PF13_0043	CCAAT-binding transcription factor, putative
PF13_0044	carbamoyl phosphate synthetase, putative
PF13_0045	40S ribosomal protein S27, putative
PF13_0048	hypothetical protein
PF13_0049	60S ribosomal protein L24, putative
PF13_0051	snornp protein gar1 homologue, putative
PF13_0053	hypothetical protein
PF13_0054	hypothetical protein
PF13_0055	FYVE zinc finger protein, putative
PF13_0058	hypothetical protein
PF13_0059	ribosomal protein S15, mitochondrial precursor, putative
PF13_0060	hypothetical protein
PF13_0061	ATP synthase gamma chain, mitochondrial precursor, putative
PF13_0062	clathrin-adaptor medium chain, putative
PF13_0068	hypothetical protein
PF13_0069	translation initiation factor if-2, putative
PF13_0070	branched-chain alpha keto-acid dehydrogenase, putative
PF13_0071	hypothetical protein
PF13_0072	hypothetical protein
PF13_0073	hypothetical protein
PF13_0074	hypothetical protein
PF13_0075	hypothetical protein, conserved in P. falciparum
PF13_0076	hypothetical protein
PF13_0077	DEAD box helicase, putative
PF13_0078	hypothetical protein
PF13_0079	hypothetical protein
PF13_0080	hypothetical protein
PF13_0082	cop-coated vesicle membrane protein p24 precursor, putative
PF13_0083	lipoate-protein ligase a, putative
PF13_0084	ubiquitin-like protein, putative
PF13_0085	serine/threonine protein kinase, putative
PF13_0086	hypothetical protein
PF13_0087	hypothetical protein, conserved
PF13_0088	Myb1 protein
PF13_0089	hypothetical protein
PF13_0090	ADP-ribosylation factor, putative
PF13_0091	hypothetical protein
PF13_0097	hypothetical protein
PF13_0098	hypothetical protein
PF13_0099	hypothetical protein
PF13_0101	hypothetical protein
PF13_0106	hypothetical protein
PF13_0109	N2,N2-dimethylguanosine tRNA methyltransferase, putative
PF13_0112	hypothetical protein
PF13_0115	frameshifted ebl1, pseudogene
PF13_0116	hypothetical protein
PF13_0117	hypothetical protein, conserved
PF13_0118	hypothetical protein
PF13_0120	hypothetical protein
PF13_0121	dihydrolipoamide succinyltransferase, putative
PF13_0124	hypothetical protein, conserved
PF13_0125	hypothetical protein
PF13_0126	hypothetical protein
PF13_0127	hypothetical protein
PF13_0128	beta-hydroxyacyl-acp dehydratase precursor
PF13_0129	ribosomal protein L6 homologue, putative
PF13_0130	vacuolar ATP synthase subunit g, putative
PF13_0131	hypothetical protein
PF13_0132	60S ribosomal protein L23a, putative
PF13_0133	aspartyl (acid) protease, putative
PF13_0134	hypothetical protein
PF13_0136	hypothetical protein
PF13_0137	hypothetical protein
PF13_0138	hypothetical protein, conserved
PF13_0139	hypothetical protein
PF13_0140	dihydrofolate synthase/folylpolyglutamate synthase
PF13_0141	L-lactate dehydrogenase
PF13_0142	u6 snRNA-associated sm-like protein, putative
PF13_0143	phosphoribosylpyrophosphate synthetase
PF13_0144	oxidoreductase, putative
PF13_0147	hypothetical protein
PF13_0148	hypothetical protein
PF13_0149	chromatin assembly factor 1 subunit, putative
PF13_0150	DNA-directed RNA polymerase 3 largest subunit
PF13_0151	hypothetical protein
PF13_0152	transcriptional regulatory protein sir2 homologue, putative
PF13_0153	hypothetical protein
PF13_0154	hypothetical protein
PF13_0155	hypothetical protein
PF13_0156	proteasome subunit beta type 7 precursor, putative
PF13_0157	ribose-phosphate pyrophosphokinase, putative
PF13_0158	hypothetical protein
PF13_0159	hypothetical protein
PF13_0161	hypothetical protein
PF13_0162	hypothetical protein
PF13_0163	hypothetical protein
PF13_0164	hypothetical protein, conserved
PF13_0165	hypothetical protein
PF13_0169	hypothetical protein
PF13_0170	glutaminyl-tRNA synthetase, putative
PF13_0171	60S ribosomal protein L23, putative
PF13_0172	hypothetical protein
PF13_0173	hypothetical protein
PF13_0175	hypothetical protein, conserved
PF13_0176	apurinic/apyrimidinic endonuclease Apn1
PF13_0177	ATP-dependent RNA helicase, putative
PF13_0178	translation initiation factor 6, putative
PF13_0179	isoleucine -- tRNA ligase, putative
PF13_0180	chaperonin, putative
PF13_0182	hypothetical protein
PF13_0183	hypothetical protein
PF13_0184	hypothetical protein
PF13_0185	histone h3, putative
PF13_0187	hypothetical protein
PF13_0188	hypothetical protein
PF13_0189	hypothetical protein
PF13_0190	hypothetical protein
PF13_0191	hypothetical protein
PF13_0193	MSP7-like protein
PF13_0194	hypothetical protein
PF13_0197	merozoite surface protein 7
PF13_0198	reticulocyte binding protein 2 homolog a
PF13_0199	hypothetical protein
PF13_0200	hypothetical protein
PF13_0203	hypothetical protein
PF13_0204	nuclear movement protein, putative
PF13_0205	tryptophan--tRNA ligase, putative
PF13_0208	hypothetical protein
PF13_0209	hypothetical protein
PF13_0211	calcium-dependent protein kinase
PF13_0212	hypothetical protein
PF13_0213	60S ribosomal subunit protein L6e, putative
PF13_0214	elongation factor 1-gamma, putative
PF13_0216	hypothetical protein
PF13_0217	hypothetical protein
PF13_0218	ABC transporter, putative
PF13_0219	hypothetical protein
PF13_0220	hypothetical protein
PF13_0222	RNA lariat debranching enzyme, putative
PF13_0223	hypothetical protein, conserved
PF13_0224	60S ribosomal subunit protein L18, putative
PF13_0225	hypothetical protein
PF13_0226	hypothetical protein, conserved
PF13_0227	vacuolar ATP synthase subunit D, putative
PF13_0228	40S ribosomal subunit protein S6, putative
PF13_0229	IRP-like protein
PF13_0231	hypothetical protein
PF13_0232	Casein kinase II regulatory subunit, putative
PF13_0233	myosin a
PF13_0234	phosphoenolpyruvate carboxykinase
PF13_0235	hypothetical protein
PF13_0237	hypothetical protein
PF13_0238	conserved protein, putative
PF13_0239	hypothetical protein
PF13_0241	hypothetical protein
PF13_0242	isocitrate dehydrogenase (NADP), mitochondrial precursor
PF13_0243	hypothetical protein
PF13_0246	hypothetical protein
PF13_0247	transmission blocking target antigen precursor
PF13_0249	hypothetical protein
PF13_0250	G-beta repeat protein, putative
PF13_0251	DNA topoisomerase III, putative
PF13_0252	nucleoside transporter 1
PF13_0253	ethanolamine-phosphate cytidylyltransferase, putative
PF13_0254	hypothetical protein
PF13_0255	hypothetical protein
PF13_0256	hypothetical protein
PF13_0257	glutamate--tRNA ligase
PF13_0258	sexual stage-specific protein kinase
PF13_0259	cytidine and deoxycytidylate deaminase family, putative
PF13_0260	hypothetical protein, conserved
PF13_0261	ATP binding protein, putative
PF13_0262	lysine--tRNA ligase
PF13_0263	hypothetical protein
PF13_0264	hypothetical protein
PF13_0265	hypothetical protein
PF13_0266	hypothetical protein
PF13_0267	hypothetical protein
PF13_0268	ribosomal protein L17, putative
PF13_0270	hypothetical protein
PF13_0271	ABC transporter, putative
PF13_0272	thioredoxin-related protein, putative
PF13_0273	hypothetical protein, conserv
PF13_0274	hypothetical protein, conserved
PF13_0275	hypothetical protein
PF13_0277	hypothetical protein
PF13_0278	hypothetical protein
PF13_0279	hypothetical protein
PF13_0281	hypothetical protein
PF13_0282	proteasome subunit, putative
PF13_0283	hypothetical protein
PF13_0286	methyltransferase, putative
PF13_0287	adenylosuccinate synthetase
PF13_0289	hypothetical protein
PF13_0291	replication licensing factor, putative
PF13_0292	hypothetical protein
PF13_0293	hypothetical protein
PF13_0295	hypothetical protein
PF13_0297	hypothetical protein, conserved
PF13_0299	hypothetical protein
PF13_0300	mitochondrial inner membrane translocase, putative
PF13_0301	ubiquitin-conjugating enzyme, putative
PF13_0302	hypothetical protein, conserved
PF13_0303	hypothetical protein
PF13_0306	dynein light chain
PF13_0308	DNA helicase
PF13_0309	hypothetical protein
PF13_0310	hypothetical protein
PF13_0312	hypothetical protein
PF13_0313	zinc finger protein
PF13_0314	hypothetical protein
PF13_0315	RNA binding protein, putative
PF13_0316	40S ribosomal protein S13
PF13_0317	hypothetical protein
PF13_0322	falcilysin
PF13_0323	binding protein, putative
PF13_0324	vesicle transport protein, putative
PF13_0326	actin-depolymerizing factor, putative
PF13_0327	hypothetical protein
PF13_0328	proliferating cell nuclear antigen
PF13_0329	hypothetical protein
PF13_0330	ATP-dependent DNA helicase, putative
PF13_0331	hypothetical protein, conserved
PF13_0333	hypothetical protein
PF13_0334	polynucleotide kinase, putative
PF13_0335	hypothetical protein
PF13_0336	hypothetical protein
PF13_0337	hypothetical protein
PF13_0338	hypothetical protein
PF13_0340	exosome complex exonuclease, putative
PF13_0341	DNA-directed RNA polymerase 2, putative
PF13_0342	hypothetical protein
PF13_0343	hypothetical protein
PF13_0344	UBA/THIF-type NAD/FAD binding protein, putative
PF13_0345	aminomethyltransferase, mitochondrial precursor
PF13_0348	hypothetical protein
PF13_0349	nucleoside diphosphate kinase b; putative
PF13_0352	hypothetical protein
PF13_0353	NADH-cytochrome b5 reductase, putative
PF13_0354	alanine--tRNA ligase, putative
PF13_0358	mitochondrial import inner membrane translocase, putative
PF13_0359	mitochondrial carrier protein, putative
PF13_0361	hypothetical protein
PF14_0013	hypothetical protein
PF14_0014	hypothetical protein
PF14_0015	aminopeptidase, putative
PF14_0016	hypothetical protein
PF14_0017	lysophospholipase, putative
PF14_0018	hypothetical protein
PF14_0019	hypothetical protein
PF14_0020	choline kinase, putative
PF14_0021	hypothetical protein
PF14_0022	exopolyphosphatase, putative
PF14_0023	hypothetical protein, conserved
PF14_0024	hypothetical protein
PF14_0025	proteosome subunit, putative
PF14_0027	ribosomal S27a, putative
PF14_0028	hypothetical protein, conserved
PF14_0029	hypothetical protein
PF14_0031	hypothetical protein
PF14_0032	hypothetical protein
PF14_0033	hypothetical protein
PF14_0035	hypothetical protein
PF14_0036	acid phosphatase, putative
PF14_0037	hypothetical protein
PF14_0038	cytochrome c, putative
PF14_0039	hypothetical protein
PF14_0040	hypothetical protein
PF14_0041	ribosomal protein L16, putative
PF14_0042	hypothetical protein
PF14_0043	hypothetical protein
PF14_0044	hypothetical protein
PF14_0045	hypothetical protein
PF14_0046	hypothetical protein
PF14_0047	hypothetical protein
PF14_0051	hypothetical protein, conserved
PF14_0053	ribonucleotide reductase small subunit
PF14_0054	hypothetical protein, conserved
PF14_0055	hypothetical protein, conserved
PF14_0056	hypothetical protein
PF14_0059	hypothetical protein
PF14_0060	hypothetical protein
PF14_0061	hypothetical protein
PF14_0063	ATP-dependent Clp protease, putative
PF14_0064	vacuolar protein sorting 29, putative
PF14_0065	hypothetical protein
PF14_0068	fibrillarin, putative
PF14_0072	hypothetical protein, conserved
PF14_0073	hypothetical protein
PF14_0075	plasmepsin, putative
PF14_0076	plasmepsin 1 precursor
PF14_0077	plasmepsin 2 precursor
PF14_0078	HAP protein
PF14_0079	hypothetical protein
PF14_0081	DNA repair helicase, putative
PF14_0082	hypothetical protein
PF14_0083	ribosomal protein S8e, putative
PF14_0084	hypothetical protein
PF14_0086	hypothetical protein
PF14_0087	hypothetical protein
PF14_0088	hypothetical protein
PF14_0089	hypothetical protein
PF14_0090	hypothetical protein
PF14_0091	hypothetical protein
PF14_0093	hypothetical protein
PF14_0095	hypothetical protein
PF14_0096	hypothetical protein
PF14_0097	cytidine diphosphate-diacylglycerol synthase
PF14_0098	hypothetical protein
PF14_0100	cytidine triphosphate synthetase
PF14_0101	hypothetical protein
PF14_0102	rhoptry-associated protein 1
PF14_0103	conserved Plasmodium protein, unknown function
PF14_0104	eukaryotic translation initiation factor 2 gamma subunit, putative
PF14_0105	hypothetical protein
PF14_0108	hypothetical protein
PF14_0110	hypothetical protein
PF14_0112	POM1, putative
PF14_0113	hypothetical protein
PF14_0115	hypothetical protein
PF14_0116	hypothetical protein
PF14_0117	hypothetical protein, conserved
PF14_0119	hypothetical protein, conserved
PF14_0120	hypothetical protein
PF14_0124	actin II
PF14_0125	deoxyhypusine synthase
PF14_0126	hypothetical protein, conserved
PF14_0127	N-myristoyltransferase
PF14_0128	ubiquitin conjugating enzyme, putative
PF14_0132	ribosomal protein S9, putative
PF14_0133	ATP-dependent transporter, putative
PF14_0135	hypothetical protein
PF14_0136	hypothetical protein, conserved
PF14_0137	hypothetical protein
PF14_0138	hypothetical protein
PF14_0139	hypothetical protein
PF14_0140	hypothetical protein
PF14_0141	ribosomal protein L10, putative
PF14_0142	serine/threonine protein phosphatase, putative
PF14_0143	hypothetical protein
PF14_0144	mRNA capping enzyme, putative
PF14_0145	hypothetical protein
PF14_0146	ribonucleoprotein, putative
PF14_0147	ATP-dependent protease, putative
PF14_0148	uracil-DNA glycosylase, putative
PF14_0149	hypothetical protein
PF14_0150	RNA polymerase small subunit, putative
PF14_0151	hypothetical protein
PF14_0152	hypothetical protein
PF14_0153	hypothetical protein
PF14_0154	hypothetical protein
PF14_0156	dimethyladenosine transferase, putative
PF14_0159	hypothetical protein, conserved
PF14_0160	hypothetical protein
PF14_0161	hypothetical protein, conserved
PF14_0164	NADP-specific glutamate dehydrogenase
PF14_0166	lysine -- tRNA ligase, putative
PF14_0169	hypothetical protein
PF14_0171	hypothetical protein
PF14_0172	hypothetical protein
PF14_0173	hypothetical protein
PF14_0174	hypothetical protein, conserved
PF14_0175	hypothetical protein
PF14_0176	hypothetical protein
PF14_0177	DNA replication licensing factor MCM2
PF14_0180	hypothetical protein
PF14_0181	calmodulin, putative
PF14_0183	RNA helicase, putative
PF14_0184	hypothetical protein
PF14_0185	ATP-dependent RNA helicase, putative
PF14_0186	hypothetical protein
PF14_0187	glutathione s-transferase, putative
PF14_0188	hypothetical protein
PF14_0189	hypothetical protein
PF14_0191	hypothetical protein
PF14_0192	glutathione reductase
PF14_0193	hypothetical protein
PF14_0194	spliceosome-associated protein, putative
PF14_0196	hypothetical protein
PF14_0197	hypothetical protein
PF14_0198	glycine -- tRNA ligase, putative
PF14_0200	hypothetical protein
PF14_0201	hypothetical protein
PF14_0202	dynein-associated protein, putative
PF14_0204	hypothetical protein
PF14_0205	40S ribosomal protein S25, putative
PF14_0206	hypothetical protein
PF14_0207	RNA polymerase subunit, putative
PF14_0208	hypothetical protein, conserved
PF14_0209	hypothetical protein
PF14_0210	hypothetical protein
PF14_0211	hypothetical protein
PF14_0212	hypothetical protein
PF14_0213	hypothetical protein
PF14_0214	hypothetical protein
PF14_0215	hypothetical protein
PF14_0217	hypothetical protein
PF14_0218	actin, putative
PF14_0221	hypothetical protein, conserved
PF14_0222	hypothetical protein
PF14_0223	cyclophilin, putative
PF14_0224	PP1-like protein serine/threonine phosphatase
PF14_0227	calcium-dependent protein kinase, putative
PF14_0228	hypothetical protein
PF14_0229	hypothetical protein
PF14_0231	ribosomal protein L7a, putative
PF14_0232	hypothetical protein, conserved
PF14_0233	conserved Plasmodium protein, unknown function
PF14_0234	DNA-directed DNA polymerase, putative
PF14_0235	hypothetical protein
PF14_0237	hypothetical protein
PF14_0238	hypothetical protein
PF14_0239	hypothetical protein
PF14_0240	ribosomal protein L21e, putative
PF14_0241	basic transcription factor 3b, putative
PF14_0242	arginine n-methyltransferase, putative
PF14_0243	dynein-associated protein, putative
PF14_0244	ABC transporter, putative
PF14_0245	hypothetical protein
PF14_0246	phosphoenolpyruvate carboxylase, putative
PF14_0247	hypothetical protein
PF14_0248	ubiquinol-cytochrome c reductase hinge protein, putative
PF14_0249	hypothetical protein
PF14_0250	hypothetical protein
PF14_0251	hypothetical protein
PF14_0252	hypothetical protein
PF14_0253	hypothetical protein
PF14_0254	DNA mismatch repair protein Msh2p, putative
PF14_0255	hypothetical protein
PF14_0256	exosome complex exonuclease rrp41, putative
PF14_0257	hypothetical protein, conserved
PF14_0260	hypothetical protein
PF14_0261	proliferation-associated protein 2g4, putative
PF14_0262	probable protein, unknown function
PF14_0264	hypothetical protein
PF14_0266	hypothetical protein
PF14_0267	transcription initiation TFIID-like, putative
PF14_0268	hypothetical protein
PF14_0269	hypothetical protein, conserved
PF14_0270	ribosomal protein L15, putative
PF14_0274	hypothetical protein, conserved
PF14_0280	phosphotyrosyl phosphatase activator, putative
PF14_0281	aspartyl protease, putative
PF14_0282	hypothetical protein, conserved
PF14_0284	conserved Plasmodium protein, unknown function
PF14_0285	exodeoxyribonuclease III, putative
PF14_0286	glutamate dehydrogenase, putative
PF14_0288	cytochrome c oxidase subunit II precursor, putative
PF14_0289	ribosomal protein L17, putative
PF14_0291	hypothetical protein
PF14_0292	hypothetical protein, conserved
PF14_0293	hypothetical protein
PF14_0295	ATP-specific succinyl-CoA synthetase beta subunit, putative
PF14_0296	ribosomal protein L14, putative
PF14_0297	ecto-nucleoside triphosphate diphosphohydrolase 1, putative
PF14_0298	hypothetical protein
PF14_0299	hypothetical protein
PF14_0300	syntaxin, putative
PF14_0301	hypothetical protein
PF14_0303	hypothetical protein
PF14_0304	hypothetical protein
PF14_0305	hypothetical protein
PF14_0306	hypothetical protein
PF14_0307	hypothetical protein, conserved
PF14_0308	hypothetical protein
PF14_0309	protein-L-isoaspartate O-methyltransferase beta-aspartate methyltransferase, putative
PF14_0310	hypothetical protein
PF14_0311	hypothetical protein
PF14_0314	chromatin assembly factor 1 p55 subunit, putative
PF14_0315	hypothetical protein
PF14_0316	DNA topoisomerase II, putative
PF14_0318	hypothetical protein
PF14_0319	hypothetical protein
PF14_0321	ABC transporter, putative
PF14_0322	hypothetical protein
PF14_0324	hypothetical protein, conserved
PF14_0325	hypothetical protein
PF14_0326	hypothetical protein
PF14_0327	methionine aminopeptidase, type II, putative
PF14_0328	mitochondrial import inner membrane translocase subunit tim17, putative
PF14_0329	hypothetical protein, conserved
PF14_0331	cytochrome c oxidase assembly protein, putative
PF14_0332	hypothetical protein
PF14_0333	hypothetical protein
PF14_0334	NAD(P)H-dependent glutamate synthase, putative
PF14_0335	hypothetical protein, conserved
PF14_0337	hypothetical protein
PF14_0338	hypothetical protein
PF14_0339	hypothetical protein
PF14_0340	hypothetical protein
PF14_0341	glucose-6-phosphate isomerase
PF14_0342	hypothetical protein
PF14_0344	hypothetical protein
PF14_0345	hypothetical protein
PF14_0346	cGMP-dependent protein kinase 1, beta isozyme, putative
PF14_0347	hypothetical protein
PF14_0348	ATP-dependent Clp protease proteolytic subunit, putative
PF14_0351	hypothetical protein
PF14_0352	ribonucleoside-diphosphate reductase, large subunit
PF14_0353	hypothetical protein
PF14_0354	hypothetical protein
PF14_0355	hypothetical protein
PF14_0356	hypothetical protein
PF14_0357	acetyl CoA synthetase, putative
PF14_0358	41-2 protein antigen precursor
PF14_0359	hypothetical protein, conserved
PF14_0360	hypothetical protein
PF14_0361	translocation protein sec62, putative
PF14_0362	hypothetical protein
PF14_0363	metacaspase-like protein
PF14_0364	cleavage and polyadenylation specifity factor protein, putative
PF14_0365	hypothetical protein
PF14_0367	hypothetical protein
PF14_0368	2-Cys peroxiredoxin
PF14_0369	hypothetical protein
PF14_0370	RNA helicase, putative
PF14_0371	hypothetical protein
PF14_0373	ubiquinol cytochrome c oxidoreductase, putative
PF14_0374	hypothetical protein
PF14_0375	hypothetical protein
PF14_0376	hypothetical protein
PF14_0378	triose-phosphate isomerase
PF14_0380	hypothetical protein
PF14_0381	delta-aminolevulinic acid dehydratase
PF14_0382	metalloendopeptidase, putative
PF14_0383	hypothetical protein
PF14_0384	hypothetical protein
PF14_0386	hypothetical protein
PF14_0387	hypothetical protein
PF14_0388	hypothetical protein
PF14_0391	ribosomal protein L1, putative
PF14_0392	Ser/Thr protein kinase, putative
PF14_0393	structure specific recognition protein, putative
PF14_0394	hypothetical protein
PF14_0395	hypothetical protein, conserved
PF14_0396	hypothetical protein
PF14_0397	hypothetical protein, conserved
PF14_0399	ADP-ribosylation-like factor, putative
PF14_0400	hypothetical protein, conserved
PF14_0401	methionine -- tRNA ligase, putative
PF14_0402	hypothetical protein
PF14_0403	protein prenyltransferase alpha subunit, putative
PF14_0404	hypothetical protein
PF14_0405	hypothetical protein
PF14_0406	hypothetical protein
PF14_0408	Ser/Thr protein kinase, putative
PF14_0410	hypothetical protein
PF14_0412	hypothetical protein
PF14_0414	hypothetical protein, conserved
PF14_0415	dephospho-CoA kinase, putative
PF14_0416	hypothetical protein
PF14_0417	heat shock protein, putative
PF14_0419	hypothetical protein
PF14_0420	hypothetical protein
PF14_0422	conserved Plasmodium protein, unknown function
PF14_0423	Ser/Thr protein kinase, putative
PF14_0426	hypothetical protein
PF14_0427	hypothetical protein
PF14_0428	histidine -- tRNA ligase, putative
PF14_0430	hypothetical protein
PF14_0431	serine/threonine kinase-1
PF14_0432	hypothetical protein
PF14_0433	hypothetical protein
PF14_0434	hypothetical protein
PF14_0436	helicase, truncated, putative
PF14_0437	helicase, truncated, putative
PF14_0439	leucine aminopeptidase, putative
PF14_0440	hypothetical protein
PF14_0441	pyruvate dehydrogenase E1 beta subunit, putative
PF14_0442	hypothetical protein
PF14_0443	centrin, putative
PF14_0444	hypothetical protein
PF14_0445	hypothetical protein
PF14_0446	hypothetical protein
PF14_0450	hypothetical protein
PF14_0451	mitochondrial ribosomal protein S14 precursor, putative
PF14_0453	hypothetical protein
PF14_0455	multidrug resistance protein 2
PF14_0456	hypothetical protein, conserved
PF14_0457	hypothetical protein
PF14_0462	SEL-1 protein, putative
PF14_0463	chloroquine resistance marker protein
PF14_0466	hypothetical protein
PF14_0467	hypothetical protein
PF14_0468	hypothetical protein
PF14_0469	transcription factor IIIb subunit, putative
PF14_0470	hypothetical protein
PF14_0471	hypothetical protein
PF14_0472	hypothetical protein
PF14_0473	3'-5' exonuclease, putative
PF14_0475	hypothetical protein
PF14_0476	protein kinase, putative
PF14_0477	signal recognition particle 54 kDa protein, putative
PF14_0478	hypothetical protein
PF14_0480	hypothetical protein
PF14_0481	hypothetical protein, conserved
PF14_0482	hypothetical protein, conserved
PF14_0484	acetyl-CoA acetyltransferase, putative
PF14_0485	hypothetical protein
PF14_0486	elongation factor 2
PF14_0487	hypothetical protein
PF14_0488	hypothetical protein
PF14_0489	hypothetical protein
PF14_0490	hypothetical protein
PF14_0492	protein phosphatase 2b regulatory subunit, putative
PF14_0493	sortilin, putative
PF14_0494	hypothetical protein, conserved
PF14_0495	hypothetical protein
PF14_0496	hyothetical protein
PF14_0497	hypothetical protein
PF14_0498	hypothetical protein
PF14_0499	hypothetical protein
PF14_0502	hypothetical protein
PF14_0504	hypothetical protein
PF14_0505	hypothetical protein
PF14_0506	hypothetical protein
PF14_0509	hypothetical protein
PF14_0510	hypothetical protein
PF14_0512	hypothetical protein
PF14_0513	RNA binding protein, putative
PF14_0515	hypothetical protein
PF14_0517	peptidase, putative
PF14_0518	nifU protein, putative
PF14_0519	ribosomal protein S11, putative
PF14_0520	6-phosphogluconate dehydrogenase, decarboxylating, putative
PF14_0525	hypothetical protein
PF14_0526	hypothetical protein, conserved
PF14_0527	hypothetical protein
PF14_0528	hemolysin, putative
PF14_0529	gamma-adaptin, putative
PF14_0530	ferlin, putative
PF14_0531	hypothetical protein
PF14_0534	hypothetical protein
PF14_0535	hypothetical protein
PF14_0536	hypothetical protein
PF14_0538	hypothetical protein
PF14_0539	hypothetical protein
PF14_0540	hypothetical protein
PF14_0541	V-type H(+)-translocating pyrophosphatase, putative
PF14_0544	hypothetical protein
PF14_0546	hypothetical protein, conserved
PF14_0547	hypothetical protein
PF14_0548	ATPase, putative
PF14_0550	hypothetical protein
PF14_0552	hypothetical protein
PF14_0553	trophozoite cysteine proteinase precursor
PF14_0556	hypothetical protein
PF14_0557	hypothetical protein
PF14_0558	hypothetical protein
PF14_0559	hypothetical protein
PF14_0560	hypothetical protein
PF14_0561	hypothetical protein
PF14_0562	hypothetical protein
PF14_0563	DEAD-box RNA helicase, putative
PF14_0564	hypothetical protein, conserved
PF14_0566	hypothetical protein
PF14_0567	hypothetical protein
PF14_0568	hypothetical protein
PF14_0570	hypothetical protein, conserved
PF14_0572	hypothetical protein
PF14_0574	hypothetical protein
PF14_0576	ubiquitin carboxyl-terminal hydrolase, putative
PF14_0577	hypothetical protein
PF14_0578	hypothetical protein
PF14_0579	ribosomal protein L27, putative
PF14_0580	hypothetical protein
PF14_0582	hypothetical protein
PF14_0583	hypothetical protein
PF14_0584	ribosomal protein S4, putative
PF14_0585	ribosomal protein S28e, putative
PF14_0586	hypothetical protein
PF14_0587	hypothetical protein
PF14_0588	hypothetical protein
PF14_0589	valine - tRNA ligase, putative
PF14_0592	hypothetical protein
PF14_0594	hypothetical protein
PF14_0597	cytochrome c1 precursor, putative
PF14_0598	glyceraldehyde-3-phosphate dehydrogenase
PF14_0599	hypothetical protein
PF14_0600	hypothetical protein
PF14_0601	replication factor C3
PF14_0602	DNA polymerase alpha subunit, putative
PF14_0603	hypothetical protein
PF14_0604	hypothetical protein
PF14_0605	cyclin, putative
PF14_0607	hypothetical protein
PF14_0608	hypothetical protein
PF14_0609	hypothetical protein
PF14_0610	hypothetical protein
PF14_0611	hypothetical protein
PF14_0612	hypothetical protein
PF14_0613	hypothetical protein
PF14_0614	hypothetical protein
PF14_0617	hypothetical protein
PF14_0618	hypothetical protein
PF14_0619	hypothetical protein
PF14_0620	hypothetical protein
PF14_0621	hypothetical protein
PF14_0625	hypothetical protein
PF14_0627	ribosomal protein S3, putative
PF14_0630	protein serine/threonine phosphatase
PF14_0631	hypothetical protein
PF14_0633	hypothetical protein
PF14_0635	hypothetical protein, conserved
PF14_0636	hypothetical protein
PF14_0637	rhoptry protein, putative
PF14_0639	DNA-3-methyladenine glycosylase, putative
PF14_0640	hypothetical protein
PF14_0641	1-deoxy-D-xylulose 5-phosphate reductoisomerase
PF14_0642	hypothetical protein
PF14_0643	hypothetical protein, conserved
PF14_0644	hypothetical protein
PF14_0647	hypothetical protein
PF14_0650	hypothetical protein
PF14_0652	hypothetical protein
PF14_0653	hypothetical protein
PF14_0654	hypothetical protein
PF14_0655	RNA helicase-1, putative
PF14_0656	U2 snRNP auxiliary factor, putative
PF14_0657	hypothetical protein
PF14_0658	translation initiation factor EF-1, putative
PF14_0659	hypothetical protein
PF14_0660	hypothetical protein
PF14_0661	hypothetical protein, conserved
PF14_0662	hypothetical protein
PF14_0663	hypothetical protein
PF14_0664	biotin carboxylase subunit of acetyl CoA carboxylase, putative
PF14_0665	hypothetical protein
PF14_0666	hypothetical protein
PF14_0667	hypothetical protein
PF14_0668	hypothetical protein
PF14_0669	hypothetical protein
PF14_0670	hypothetical protein
PF14_0671	hypothetical protein
PF14_0672	cyclic nucleotide phosphodiesterase, putative
PF14_0673	hypothetical protein
PF14_0674	hypothetical protein
PF14_0675	reticulocyte binding protein 2 homolog B, putative
PF14_0676	20S proteasome beta 4 subunit, putative
PF14_0677	RNA 3'-Terminal Phosphate Cyclase-like protein, putative
PF14_0678	exported protein 2
PF14_0679	sulfate transporter, putative
PF14_0681	diacylglycerol kinase, putative
PF14_0682	hypothetical protein
PF14_0686	hypothetical protein
PF14_0687	hypothetical protein
PF14_0688	hypothetical protein, conserved
PF14_0689	hypothetical protein
PF14_0690	Histone deactylase, putative
PF14_0692	hypothetical protein
PF14_0694	protein disulfide isomerase, putative
PF14_0695	DNA-directed RNA polymerase, alpha subunit, truncated, putative
PF14_0696	conserved Plasmodium protein, unknown function
PF14_0697	dihydroorotase, putative
PF14_0700	hypothetical protein, conserved
PF14_0703	hypothetical protein
PF14_0704	hypothetical protein
PF14_0705	hypothetical protein
PF14_0706	hypothetical protein
PF14_0707	hypothetical protein
PF14_0709	ribosomal protein L20, putative
PF14_0711	hypothetical protein, conserved
PF14_0712	hypothetical protein
PF14_0713	hypothetical protein
PF14_0715	hypothetical protein
PF14_0716	Proteosome subunit alpha type 1, putative
PF14_0717	hypothetical protein
PF14_0718	hypothetical protein, conserved
PF14_0720	hypothetical protein
PF14_0721	cytochrome c oxidase assembly protein, putative
PF14_0724	hypothetical protein
PF14_0728	hypothetical protein
PF14_0732	hypothetical protein
PF14_0733	hypothetical protein
PF14_0734	hypothetical protein
PF14_0735	hypothetical protein
PF14_0736	hypothetical protein
PF14_0737	lysophospholipase, putative
PF14_0738	lysophospholipase, putative
PF14_0746	hypothetical protein
PF14_0749	acyl CoA binding protein
PF14_0751	fatty acyl coenzyme A synthetase-1, putative
PF14_0752	hypothetical protein
PF14_0756	hypothetical protein
PF14_0758	hypothetical protein
PF14_0760	hypothetical protein
PF14_0761	fatty acyl CoA synthetase 1
PF14_0768	rifin (RIF)
PF14_0774	mannose-1-phosphate guanyltransferase, putative
PF14_0775	hypothetical protein
PFA0045c	rifin
PFA0100c	hypothetical protein
PFA0105w	stevor
PFA0110w	ring-infected erythrocyte surface antigen precursor
PFA0125c	Ebl-1 like protein, putative
PFA0130c	Serine/Threonine protein kinase, putative
PFA0135w	hypothetical protein
PFA0140c	hypothetical protein
PFA0145c	aspartyl-tRNA synthetase
PFA0160c	integral membrane protein
PFA0170c	hypothetical protein, conserved
PFA0175w	hypothetical protein
PFA0180w	hypothetical protein
PFA0190c	actin-related protein (ARP1)
PFA0195w	hypothetical protein
PFA0205w	hypothetical protein
PFA0210c	hypothetical protein
PFA0215w	hypothetical protein
PFA0220w	ubiquitin carboxyl-terminal hydrolase, putative
PFA0225w	LytB protein
PFA0230c	conserved protein, unknown function
PFA0245w	hypothetical protein
PFA0250w	hypothetical protein
PFA0255c	hypothetical protein
PFA0265c	hypothetical protein
PFA0280w	asparagine-rich antigen Pfa35-2
PFA0285c	hypothetical protein
PFA0290w	DNA binding protein, putative
PFA0295c	hypothetical protein
PFA0300c	vacuolar ATP synthase, putative
PFA0305c	hypothetical protein
PFA0320w	hypothetical protein
PFA0330w	pfAARP2 protein
PFA0340w	hypothetical protein
PFA0345w	centrin, putative
PFA0350c	hypothetical protein
PFA0370w	hypothetical protein
PFA0375c	patched family protein, putative
PFA0390w	DNA repair exonuclease, putative
PFA0400c	beta3 proteasome subunit, putative
PFA0405w	hypothetical protein
PFA0410w	hypothetical protein
PFA0415c	hypothetical protein
PFA0425c	hypothetical protein
PFA0430c	hypothetical protein
PFA0440w	hypothetical protein
PFA0445w	hypothetical protein
PFA0450c	mRNA cleavage factor-like protein, putative
PFA0460c	tubulin-specific chaperone a, putative
PFA0465c	N-terminal acetyltransferase, putative
PFA0475c	conserved protein, unknown function
PFA0480w	phenylalanyl-tRNA synthetase beta chain, putative
PFA0485w	hypothetical protein
PFA0490w	hypothetical protein
PFA0500w	human hepatopoietin-like protein, putative
PFA0505c	DNA-directed RNA polymerase 2 subunit, putative
PFA0510w	hypothetical protein
PFA0520c	chromatin assembly factor 1 protein WD40 domain, putative
PFA0525w	transcription initiation factor TFIIB, putative
PFA0530c	hypothetical protein, conserved
PFA0535c	kinesin, putative
PFA0545c	replication factor c protein, putative
PFA0555c	UMP-CMP kinase, putative
PFA0580c	TatD-like deoxyribonuclease, putative
PFA0585w	hypothetical protein
PFA0590w	ABC transporter, putative
PFA0610c	hypothetical protein, conserved in P. falciparum
PFA0615w	hypothetical protein
PFA0620c	glutamic acid-rich protein (garp)
PFA0625w	hypothetical protein
PFA0630c	hypothetical protein
PFA0635c	hypothetical protein
PFA0660w	protein with DNAJ domain, dnj1/sis1 family
PFA0665w	hypothetical protein
PFA0690w	pseudogene, P falciparum-specific gene family
PFA0750w	stevor
PFB0010w	erythrocyte membrane protein 1 (PfEMP1)
PFB0090c	hypothetical protein, conserved
PFB0105c	hypothetical protein
PFB0106c	hypothetical protein
PFB0110w	hypothetical protein
PFB0115w	hypothetical protein
PFB0120w	hypothetical protein
PFB0125c	hypothetical protein
PFB0130w	polyprenyl synthetase, putative
PFB0140w	hypothetical protein
PFB0145c	hypothetical protein
PFB0150c	protein kinase, putative
PFB0160w	ERCC1 nucleotide excision repair protein, putative
PFB0170w	hypothetical protein
PFB0175c	hypothetical protein
PFB0180w	5'-3' exonuclease, N-terminal resolvase-like domain, putative
PFB0190c	hypothetical protein
PFB0194w	hypothetical protein
PFB0195c	hypothetical protein
PFB0200c	aspartate aminotransferase, putative
PFB0205c	hypothetical protein
PFB0210c	monosaccharide transporter, putative
PFB0215c	3'-5' exonuclease, putative
PFB0225c	hypothetical protein
PFB0230c	hypothetical protein
PFB0250w	hypothetical protein
PFB0260w	proteasome 26S regulatory subunit, putative
[truncated: 1,243 more rows]

## Sheet: drCDC
744 dual regulated cell division cycling (drCDC) genes identified by decision tree analysis described in Fig. 1A
125 unknown drCDC (drCDC-UNK) genes highlighted in yellow obtained from the 744 list with conserved timing
T. gondii (Tg) G1=4.6-8.75 h, S/M/C=0-4.5 and 8.75-12 h (transciptome data gathered for 1.5 cell cycles in Behnke et al. 2010)
P. falciparum (Pf) G1=1-34 h, S/M/C=35-48 h
744 drCDC orthologs, Tg genes	Tg mRNA peak (h)	Tg Gene list anotation	744 drCDC orthologs, Pf genes	Pf mRNA peak (h)	Pf Gene list anotation
TGME49_000320	12	hypoxanthine-xanthine-guanine phosphoribosyl transferase	PF10_0121	18	hypoxanthine-guanine phosphoribosyltransferase (HGPRT)
TGME49_000330	3.45763	hypothetical protein, conserved	MAL13P1.188	38	conserved Plasmodium protein, unknown function
TGME49_000370	6.10169	protein farnesyltranstransferase beta subunit, putative	PF11_0483	12	farnesyltransferase beta subunit, putative
TGME49_000400	3.25424	protein phosphatase 2A, putative	PF13_0302	29	phosphatase 2A regulatory subunit-related protein, putative
TGME49_001220	1.22034	hypothetical protein	PFE0895c	36	zinc finger protein, putative
TGME49_001680	5.89831	eukaryotic translation initiation factor 3 subunit 10, putative	PFL0625c	12	eukaryotic translation initiation factor 3 subunit 10, putative
TGME49_001830	6.30508	hypothetical protein, conserved	PF11_0248	29	mitochondrial ribosomal protein L37, putative
TGME49_002040	1.62712	hypothetical protein, conserved	PF10_0312	35	conserved Plasmodium protein, unknown function
TGME49_002130	8.33898	hypothetical protein	PF13_0120	37	conserved Plasmodium protein, unknown function
TGME49_002180	6.30508	hypothetical protein, conserved	PFC0571c	30	conserved Plasmodium protein, unknown function
TGME49_002230	5.28814	histone deactylase, putative	PF14_0690	5	histone deacetylase, putative
TGME49_002290	6.91525	hypothetical protein, conserved	PFI0845w	37	conserved Plasmodium membrane protein, unknown function
TGME49_002310	12	glycoprotease family domain-containing protein	PF10_0299	11	glycoprotease, putative
TGME49_002350	5.69492	hypothetical protein	PF14_0212	36	mitochondrial ribosomal protein L21 precursor, putative
TGME49_002360	6.10169	hypothetical protein	PFL2305w	11	conserved Plasmodium protein, unknown function
TGME49_002370	7.72881	TCP-1/cpn60 family chaperonin, putative	PFC0900w	18	T-complex protein 1 epsilon subunit, putative
TGME49_002460	0.610169	diacylglycerol kinase, putative	PF14_0681	37	diacylglycerol kinase, putative
TGME49_002500	3.05085	hypothetical protein	MAL13P1.130	38	glideosome associated protein with multiple membrane spans 1 (GAPM1)
TGME49_002530	6.71186	aspartyl-tRNA synthetase, putative	PFA0145c	18	aspartyl-tRNA synthetase
TGME49_002570	6.91525	ribophorin I, putative	PFC0490w	23	conserved Plasmodium protein, unknown function
TGME49_002750	4.88136	exosome complex exonuclease, putative	MAL13P1.204	11	exosome complex component RRP42, putative (RRP42)
TGME49_002790	5.69492	dihydrouridine synthase domain-containing protein	PF14_0086	18	tRNA-dihydrouridine synthase, putative
TGME49_002800	6.71186	cytochrome c oxidase assembly protein COX11, putative	PF14_0721	27	cytochrome c oxidase assembly protein, putative
TGME49_003010	2.84746	Aurora kinase	MAL13P1.278	39	serine/threonine protein kinase, putative (ARK3)
TGME49_003160	3.45763	hypothetical protein, conserved	PF14_0149	42	conserved Plasmodium protein, unknown function
TGME49_003170	8.13559	replication factor-A C terminal domain-containing protein	PFI0235w	28	replication protein A1, small fragment
TGME49_003380	5.69492	DnaJ domain-containing protein	PFL0815w	12	DNA-binding chaperone, putative
TGME49_003390	3.45763	CRAL/TRIO domain-containing protein	PFI1015w	42	conserved Plasmodium protein, unknown function
TGME49_003620	6.50847	hypothetical protein	PF13_0068	27	mitochondrial ribosomal protein S35 precursor, putative
TGME49_003940	6.30508	ABC1 domain-containing protein	PF08_0098	25	ABC1 family, putative (ABCK1)
TGME49_004050	12	subtilase family serine protease, putative	PFE0370c	42	subtilisin-like protease 1 (SUB1)
TGME49_004280	0.813559	CMGC kinase, Dyrk family	PF14_0408	38	serine/threonine protein kinase (SRPK2)
TGME49_004370	7.11864	hypothetical protein	PF14_0671	30	conserved protein, unknown function
TGME49_004400	7.32203	ATP synthase alpha chain, putative	PFB0795w	30	ATP synthase F1, alpha subunit
TGME49_004410	3.05085	endonuclease/exonuclease/phosphatase domain-containing protein	PF13_0336	34	DNase I-like protein, putative
TGME49_005010	5.49153	splicing factor 3B subunit 1, putative	PFC0375c	11	splicing factor 3B subunit 1, putative (SF3B1)
TGME49_005200	4.0678	hypothetical protein	PF11_0168	37	rhoptry neck protein 4 (RON4)
TGME49_005240	6.50847	cleft lip and palate associated transmembrane protein 1, putative	PF11_0384	10	conserved Plasmodium membrane protein, unknown function
TGME49_005280	3.25424	hypothetical protein	MAL7P1.34	1	conserved Plasmodium membrane protein, unknown function
TGME49_005320	11.1864	hypothetical protein	MAL7P1.125	41	conserved Plasmodium protein, unknown function
TGME49_005440	7.32203	TCP-1/cpn60 family chaperonin, putative	PFL1425w	17	T-complex protein 1, gamma subunit, putative
TGME49_005460	2.0339	AN1-like Zinc finger-containing protein	PFE0200c	42	AN1-like zinc finger family protein
TGME49_005470	7.32203	elongation factor 2, putative	PF14_0486	13	elongation factor 2
TGME49_005490	2.84746	integral membrane protein, putative	MAL8P1.13	37	folate transporter 1 (FT1)
TGME49_005510	5.89831	nucleolar protein NOP5, putative	PF10_0085	11	small subunit rRNA processing protein, putative
TGME49_005670	1.83051	SF-assemblin, putative	PF14_0311	36	SF-assemblin, putative
TGME49_005740	7.52542	hypothetical protein	MAL8P1.105	11	conserved protein, unknown function
TGME49_006430	7.72881	formin FRM1 (FRM1)	PFE1545c	37	formin 1, putative
TGME49_006480	6.71186	hypothetical protein, conserved	PFB0600c	26	conserved Plasmodium protein, unknown function
TGME49_006490	7.72881	metacaspase 1 precursor, putative	PF13_0289	9	metacaspase 1 (MCA1)
TGME49_006690	3.05085	hypothetical protein, conserved	PFD1110w	38	glideosome associated protein with multiple membrane spans 2 (GAPM2)
TGME49_006710	2.44068	hypothetical protein, conserved	PF11_0383	38	conserved Plasmodium protein, unknown function
TGME49_007060	7.72881	ribonucleotide-diphosphate reductase, small subunit, putative	PF14_0053	31	ribonucleotide reductase small subunit (RNR)
TGME49_007180	6.91525	indole-3-glycerol phosphate synthase domain containing protein	MAL13P1.319	30	indole-3-glycerol-phosphate synthase, putative
TGME49_007590	3.45763	T-cell activation protein phosphatase 2C, putative	PF07_0019	40	conserved Plasmodium protein, unknown function
TGME49_007640	6.50847	isoleucine-tRNA synthetase, putative	PF13_0179	12	isoleucine-tRNA ligase, putative
TGME49_007720	5.49153	hypothetical protein	PF14_0214	11	conserved Plasmodium protein, unknown function
TGME49_007800	7.11864	hypothetical protein	PFL2045w	29	conserved protein, unknown function
TGME49_007900	12	transcription factor IIIB subunit, putative	PF14_0469	1	transcription factor IIIb subunit, putative
TGME49_007990	5.28814	ftsJ-like methyltransferase domain-containing protein	PF13_0286	11	large subunit rRNA methyltransferase, putative
TGME49_008490	4.88136	hypothetical protein	PF14_0292	11	large ribosomal subunit associated GTPase, putative
TGME49_008540	5.28814	ATP-dependent RNA helicase, putative	MAL8P1.19	11	ATP-dependent RNA helicase DBP10, putative (DBP10)
TGME49_009030	3.05085	actin	PFL2215w	40	actin I (ACT1)
TGME49_009140	8.33898	anti-silencing protein 1, putative	PFL1180w	34	chromatin assembly protein (ASF1), putative
TGME49_009160	1.62712	glycylpeptide N-tetradecanoyltransferase, putative	PF14_0127	6	N-myristoyltransferase (NMT)
TGME49_009200	9.9661	hypothetical protein, conserved	PFL1025c	37	conserved Plasmodium protein, unknown function
TGME49_009430	5.89831	U3 small nucleolar ribonucleoprotein protein IMP3, putative	PF14_0584	8	mitochondrial ribosomal protein S4/S9 precursor, putative
TGME49_009550	6.91525	hypothetical protein	MAL13P1.78	21	conserved Plasmodium protein, unknown function
TGME49_009710	6.91525	50S ribosomal protein L28, putative	PFE0145w	42	organelle ribosomal protein L28 precursor, putative
TGME49_009970	8.13559	gamma-tubulin complex component 4, putative	PF14_0414	26	conserved Plasmodium protein, unknown function
TGME49_010360	5.49153	DEAD/DEAH box helicase, putative	PFE1390w	5	RNA helicase 1
TGME49_010830	5.49153	RIO1 family domain-containing protein	PFL1490w	3	atypical protein kinase, RIO family, putative
TGME49_010960	7.72881	replication factor C subunit, putative	PFL2005w	29	replication factor C subunit 4, putative
TGME49_011400	5.28814	helicase, putative	PFD0245c	11	ATP-dependent RNA helicase, putative
TGME49_011410	6.91525	hypothetical protein, conserved	PFI0365w	9	translation initiation factor SUI1, putative
TGME49_011600	3.86441	hypothetical protein	PFL0840c	39	conserved Plasmodium protein, unknown function
TGME49_011690	10.1695	ATP-dependent helicase, putative	MAL7P1.12	16	erythrocyte membrane-associated antigen
TGME49_011710	6.71186	TB2/DP1, HVA22 domain-containing protein	MAL13P1.288	9	conserved Plasmodium protein, unknown function
TGME49_011730	8.13559	SET domain-containing protein	PFD0190w	37	SET domain protein, putative (SET8)
TGME49_011900	6.91525	hypothetical protein	PF14_0509	19	RAP protein, putative
TGME49_012130	1.01695	patatin-like phospholipase domain-containing protein	PFI1180w	1	patatin-like phospholipase, putative
TGME49_012190	8.74576	RNA recognition motif domain containing protein	PF11_0402	47	conserved Plasmodium protein, unknown function
TGME49_012270	12	hypothetical protein	PF14_0325	40	conserved Plasmodium membrane protein, unknown function
TGME49_012760	6.30508	hypothetical protein	PF14_0592	29	conserved Plasmodium protein, unknown function
TGME49_012950	1.01695	ADP-ribosylation factor domain-containing protein	PF14_0399	22	ADP-ribosylation factor, putative
TGME49_013000	7.72881	activator 1 36 kDa, putative	PF14_0601	29	replication factor C3 (RFC3)
TGME49_013650	5.08475	conserved hypothetical ATP binding domain-containing protein	PF13_0261	10	nucleolar preribosomal associated cytoplasmic ATPase, putative
TGME49_013740	5.28814	methyltransferase domain containing protein	PFD0460c	11	conserved Plasmodium protein, unknown function
TGME49_013800	3.05085	protein phosphatase 2B regulatory subunit	PF14_0492	36	protein phosphatase 2b regulatory subunit, putative
TGME49_013970	6.10169	NOL1/NOP2/sun family domain-containing protein	PFL1475w	22	sun-family protein, putative
TGME49_014150	5.89831	mitochondrial import inner membrane translocase subunit, putative	PF13_0300	18	mitochondrial inner membrane translocase, putative
TGME49_014170	5.69492	hypothetical protein	PF14_0403	17	protein prenyltransferase alpha subunit, putative
TGME49_014180	3.25424	EPN3 protein	PFL2195w	44	clathrin coat assembly protein AP180, putative
TGME49_014210	5.28814	centromere/microtubule binding protein, putative	PF14_0174	11	pseudouridine synthase, putative
TGME49_014320	6.30508	facilitative glucose transporter, putative	PFB0210c	9	hexose transporter (HT)
TGME49_014350	6.91525	GTP-binding protein, putative	MAL7P1.122	11	GTP binding protein, putative
TGME49_014560	8.13559	hypothetical protein	MAL13P1.103	30	conserved Plasmodium protein, unknown function
TGME49_014780	7.72881	bis(5'-nucleosyl)-tetraphosphatase (asymmetrical), putative	PFE1035c	11	BIS(5'-nucleosyl)-tetraphosphatase (diadenosine tetraphosphatase), putative
TGME49_014790	6.30508	mitochondrial glycoprotein domain-containing protein	PF14_0329	21	conserved protein, unknown function
TGME49_014820	5.49153	DNA repair enzyme, putative	PF14_0513	12	RNA binding protein, putative
TGME49_014850	7.52542	1-deoxy-D-xylulose 5-phosphate reductoisomerase, putative	PF14_0641	31	1-deoxy-D-xylulose 5-phosphate reductoisomerase (DOXR)
TGME49_014970	8.33898	DNA replication licensing factor, putative	PF14_0177	31	minchromosome maintenance (MCM) complex subunit (MCM2)
TGME49_015060	1.01695	carbamoyl phosphate synthetase II	PFD0810w	28	small GTP-binding protein sar1 (SAR1)
TGME49_015210	3.86441	hypothetical protein	PF14_0703	43	conserved Plasmodium protein, unknown function
TGME49_015260	5.49153	carbamoylphosphate synthetase	PF13_0044	17	carbamoyl phosphate synthetase (cpsSII)
TGME49_015370	5.28814	hypothetical protein	PF08_0101	25	conserved Plasmodium protein, unknown function
TGME49_015390	6.30508	Tim10/DDP family zinc finger containing protein	PFL0430w	17	tim10 homologue, putative
TGME49_015510	5.49153	S-adenosyl-methyltransferase mraW, putative	PFL1775c	29	s-adenosyl-methyltransferase, putative
TGME49_015560	5.49153	protein arginine N-methyltransferase, putative	PF13_0323	11	arginine methyltransferase 5, putative (PRMT5)
TGME49_015570	10.1695	hypothetical protein	PF07_0126	9	transcription factor with AP2 domain(s) (ApiAP2)
TGME49_015700	12	phosphatidylinositol 3-kinase, putative	PFE0765w	31	phosphatidylinositol 3-kinase (PI3K)
TGME49_015740	5.49153	hypothetical protein, conserved	PF11_0471	11	nucleolar preribosomal assembly protein, putative
TGME49_015990	8.13559	helicase, putative	MAL13P1.134	28	DEAD box helicase, putative
TGME49_016000	3.25424	alveolin domain containing intermediate filament IMC3 (ALV3)	PFL1030w	47	membrane skeletal protein, putative (ALV3)
TGME49_016080	3.45763	apical complex lysine methyltransferase	PF11_0160	37	SET domain protein, putative (SET7)
TGME49_016210	5.49153	hypothetical protein	PFL0405w	13	conserved Plasmodium protein, unknown function
TGME49_016390	5.28814	RNA methyltransferase, putative	PFE1275c	25	RNA methyltransferase, putative
TGME49_016410	6.30508	hypothetical protein, conserved	PF14_0176	28	conserved Plasmodium protein, unknown function
TGME49_016730	8.13559	DNA replication licensing factor, putative	PFE1345c	34	minchromosome maintenance (MCM) complex subunit, putative (MCM3)
TGME49_016820	4.47458	transmembrane domian-containing protein	PFB0275w	42	metabolite/drug transporter, putative
TGME49_016870	5.08475	excision repair protein rad15, putative	PFI1650w	23	DNA excision-repair helicase, putative
TGME49_016950	5.69492	pre-mRNA splicing factor RNA helicase, putative	PF08_0042	9	ATP-dependent RNA helicase prh1, putative
TGME49_016970	3.45763	hypothetical protein, conserved	PFL2460w	42	coronin
TGME49_017460	12	glutaminyl-tRNA synthetase, putative	PF13_0170	11	glutaminyl-tRNA synthetase, putative
TGME49_017560	12	DNA-directed RNA polymerase II, 8.2 kDa polypeptide, putative	PF07_0027	9	DNA-directed RNA polymerase 2 8.2 kDa polypeptide, putative
TGME49_017580	6.10169	DNA-directed RNA polymerases III, 39 kDa polypeptide, putative	PF14_0207	17	DNA-directed RNA polymerase III subunit C, putative
TGME49_017820	6.71186	proteasome PCI domain-containing protein	PFD0880w	11	golgi organization and biogenesis factor, putative
TGME49_017870	2.84746	zinc finger DHHC domain-containing protein	PF11_0167	48	conserved Plasmodium membrane protein, unknown function
TGME49_017880	5.08475	KH domain-containing protein	PF14_0151	21	RNA-binding protein Nova-1, putative
TGME49_017890	6.91525	peroxiredoxin	PF14_0368	11	thioredoxin peroxidase 1 (Trx-Px1)
TGME49_017910	7.72881	DNA polymerase alpha catalytic subunit	PFD0590c	30	DNA polymerase alpha
TGME49_018250	6.50847	immunoglobulin-binding protein, putative	PF07_0102	24	immunoglobulin-binding protein 1-related, putative
TGME49_018360	1.62712	zinc finger (CCCH type) protein, putative	PF13_0314	39	zinc finger protein, putative
TGME49_018570	5.69492	hypothetical protein	PFD0905w	42	conserved Plasmodium protein, unknown function
TGME49_018610	5.08475	UPF0202 family protein	PF10_0200	11	ribosomal processing ATPase, putative
TGME49_018840	7.52542	mismatch repair protein, putative	PF14_0051	25	DNA mismatch repair protein, putative
TGME49_018850	1.42373	ribosomal protein S9, putative	PF14_0132	29	40S ribosomal protein S9A, putative
TGME49_019070	3.45763	cAMP-dependent protein kinase regulatory subunit, putative	PF14_0173	39	cyclic nucleotide-binding protein, putative, pseudogene (cNBP)
TGME49_019080	7.9322	hypothetical protein	PF14_0365	9	conserved Plasmodium protein, unknown function
TGME49_019140	6.71186	EF-1 guanine nucleotide exchange domain-containing protein	PFC0870w	11	elongation factor 1 (EF-1), putative
TGME49_019150	5.49153	krr1 family, zinc finger-containing protein	PF08_0026	5	conserved protein, unknown function
TGME49_019190	12	nuclear movement domain-containing protein	PFI1325w	34	CS domain protein, putative
TGME49_019200	5.49153	DEAD/DEAH box RNA helicase, putative	PFL2475w	1	DEAD/DEAH box ATP-dependent RNA helicase, putative
TGME49_019260	5.89831	cation-transporting ATPase, putative	PFE0805w	22	cation-transporting ATPase 1 (ATPase1)
TGME49_019310	6.91525	heat shock protein, putative	PF07_0033	15	heat shock protein 70 (HSP70-z)
TGME49_019320	3.05085	acid phosphatase, putative	PFI0880c	36	glideosome-associated protein 50,secreted acid phosphatase (GAP50)
TGME49_019520	5.49153	arginine N-methyltransferase 1	PF14_0242	16	arginine methyltransferase 1 (PRMT1)
TGME49_019540	7.52542	alanyl-tRNA synthetase, putative	PF13_0354	12	alanyl-tRNA synthetase,Alanine--tRNA ligase (AlaRS)
TGME49_019630	12	NADPH-cytochrome p450 reductase, putative	PFI1140w	11	flavodoxin-like protein
TGME49_019870	8.33898	DNA replication licensing factor, putative	PF13_0291	34	minchromosome maintenance (MCM) complex subunit (MCM6)
[truncated: 594 more rows]

## Sheet: Tg CDC orthos
354 T. gondii CDC orthologs not cyclical in P. falciparum
[truncated: 355 more rows]

[truncated: 3 more sheets: Pf CDC orthos, CDC genes exclusive to Tg, CDC genes exclusive to Pf]
