# Supplementary material for: Identifying Novel Cell Cycle Proteins in Apicomplexa Parasites through Co-Expression Decision Analysis
Source: PLoS One. 2014 May 19;9(5):e97625. doi: 10.1371/journal.pone.0097625 (PMC4026381; doi:10.1371/journal.pone.0097625)
Supplement: Dataset S2 — T. gondii and P. falciparum network analysis dataset of drCDC-UNK proteins and their potential protein interactions. A list of proteins and their predicted interactions from the network analysis of drCDC-UNK proteins is shown in Fig. 6. (XLSX) [file pone.0097625.s013.xlsx]

## Sheet: Pf Tg Network
Pf Gene ID	Function	Tg Gene ID
PF14_0307	conserved protein, unknown function	TGME49_085950
PF14_0194	splicing factor 3B subunit 4, putative (SF3B4)
PF14_0513	RNA binding protein, putative
PF10_0269	DNA-directed RNA polymerase II, putative
PF13_0313	zinc finger protein, putative
PFB0370c	RNA binding protein, putative
PF13_0340	exosome complex exonuclease, putative
PFE1085w	DEAD/DEAH box ATP-dependent RNA helicase, putative
PF13_0150	DNA-directed RNA polymerase 3 largest subunit
PF11_0483	farnesyltransferase beta subunit, putative
MAL7P1.26	O-sialoglycoprotein endopeptidase, putative
PFl1130c	conserved Plasmodium protein, unknown function
PF14_0068	fibrillarin, putative (NOP1)
MAL13P1.35	conserved Plasmodium protein, unknown function
PFL0665c	RNA polymerase subunit 8c, putative
MAL6P1.193	transcription or splicing factor-like protein, putative
PFl0415c	ribosomal RNA methyltransferase, putative
PF13_0323	arginine methyltransferase 5, putative (PRMT5)
PF13_0259	cytidine and deoxycytidylate deaminase, putative
MAL13P1.204	exosome complex component RRP42, putative (RRP42)
PFB0290c	transcription factor, putative
PFA0480w	phenylalanyl-tRNA synthetase, putative
PF07_0098	dynactin 4, putative
PFL0330c	DNA-directed RNA polymerase III subunit, putative
PF07_0059	4-nitrophenylphosphatase (PNPase)
PF10_0054	conserved protein, unknown function	TGME49_070960
MAL6P1.119	DEAD/DEAH box ATP-dependent RNA helicase (Has1p)
MAL6P1.111	trancription factor, putative
PFA0330w	small ribosomal subunit assembling AARP2 protein (AARP2)
PFE1140c	G10 protein, putative
PF08_0130	rRNA processing WD-repeat protein, putative
PF14_0437	DEAD/DEAH box ATP-dependent RNA helicase, putative
PFC0100c	golgi organization and biogenesis factor, putative
PF13_0341	DNA-directed RNA polymerase 2, putative
PFC0485w	protein kinase, putative
MAL6P1.296	nucleolar GTP-binding protein 1, putative
MAL7P1.113	DEAD/DEAH box ATP-dependent RNA helicase, putative
PF14_0124	actin II (ACT2)
MAL13P1.271	V-type ATPase, putative
PF13_0109	N2,N2-dimethylguanosine tRNA methyltransferase, putative
MAL13P1.14	DEAD/DEAH box ATP-dependent RNA helicase, putative
PFD0750w	nuclear cap-binding protein, putative
PFL2010c	DEAD/DEAH box ATP-dependent RNA helicase, putative
PF13_0178	translation initiation factor 6, putative
PFE1115c	S-adenosylmethionine-dependent methyltransferase, putative
PFL0665c	RNA polymerase subunit 8c, putative
MAL6P1.193	transcription or splicing factor-like protein, putative
PFl0415c	ribosomal RNA methyltransferase, putative
PF13_0323	arginine methyltransferase 5, putative (PRMT5)
MAL8P1.105	conserved protein, unknown function	TGME49_005740
PF10_0114	DNA repair protein RAD23, putative
PF14_0242	arginine methyltransferase 1 (PRMT1)
PF10_0366	ADP/ATP transporter on adenylate translocase
PF14_0083	40S ribosomal protein S8e, putative
PFL0310c	eukaryotic translation initiation factor 3 subunit 8, putative
PF08_0075	60S ribosomal protein L13-2, putative
PFL0815w	DNA-binding chaperone, putative
PF13_0142	U6 snRNA-associated Sm-like protein LSm6, putative (LSM6)
PFC0400w	60S acidic ribosomal protein P2, putative
PFC0870w	elongation factor 1 (EF-1), putative
PFE0160c	Ser/Arg-rich splicing factor, putative
PFL1745c	clustered-asparagine-rich protein
PF08_0019	receptor for activated c kinase (RACK)
MAL7P1.81	eukaryotic translation initiation factor 3 37.28 kDa subunit, putative
PF11_0260	60S ribosomal protein L35, putative
PF13_0214	elongation factor 1-gamma, putative
PF11_0043	60S ribosomal protein P1, putative
PF10_0217	pre-mRNA splicing factor, putative
PF08_0039	60S ribosomal protein L22, putative
PF13_0132	60S ribosomal protein L23a, putative
PF13_0049	60S ribosomal protein L24, putative
MAL13P1.209	60S ribosomal protein L18-2, putative
PF07_0043	60S ribosomal protein L34a, putative
PF07_0117	eukaryotic translation initiation factor 2 alpha subunit, putative
PFB0885w	40S ribosomal protein S30, putative
PFB0595w	heat shock protein 40, putative
PFL2305w	conserved Plasmodium protein, unknown function	TGME49_002360
PF13_0129	60S ribosomal protein L6, putative
MAL7P1.104	3'-5' exoribonuclease Csl4 homolog, putative
MAL13P1.92	40S ribosomal protein S15/S19, putative
PF14_0231	60S ribosomal protein L7-3, putative
PF14_0391	60S ribosomal protein L1, putative
PF14_0218	actin-related protein homolog, arp4 homolog
PF14_0261	proliferation-associated protein 2g4, putative
PFE1005w	40S ribosomal protein S9, putative
PF14_0104	eukaryotic translation initiation factor 2 gamma subunit, putative
PF14_0585	40S ribosomal protein S28e, putative
PF11_0284	methyltransferase, putative
PFC0200w	60S ribosomal protein L44, putative
PF14_0078	plasmepsin III,histo-aspartic protease (HAP)
PF13_0334	bifunctional polynucleotide phosphatase/kinase (PNKP)
PF11_0313	60S ribosomal protein P0
PFL0695c	geranylgeranyltransferase type2 beta subunit, putative
PF14_0370	DEAD/DEAH box helicase, putative
PFL1745c	clustered-asparagine-rich protein
PF08_0019	receptor for activated c kinase (RACK)
MAL7P1.81	eukaryotic translation initiation factor 3 37.28 kDa subunit, putative
PF11_0260	60S ribosomal protein L35, putative
PF13_0214	elongation factor 1-gamma, putative
PF11_0043	60S ribosomal protein P1, putative
PF10_0217	pre-mRNA splicing factor, putative
PF08_0039	60S ribosomal protein L22, putative
PF13_0132	60S ribosomal protein L23a, putative
PF13_0049	60S ribosomal protein L24, putative
MAL13P1.209	60S ribosomal protein L18-2, putative
PF07_0043	60S ribosomal protein L34a, putative
MAL7P1.125	conserved Plasmodium protein, unknown function	TGME49_005320
MAL6P1.65	ubiquitin conjugating enzyme E2, putative
PFB0815w	calcium dependent protein kinase 1 (CDPK1)
PFD0255w	ag-1 blood stage membrane protein homologue (PfMAg-1)
PF14_0346	cGMP-dependent protein kinase (PKG)
PFl1685w	cAMP-dependent protein kinase catalytic subunit (PKAc)
PFL2225w	myosin light chain 1,myosin A tail domain interacting protein (MTIP)
PFE1415w	cell cycle regulator with zn-finger domain, putative
PF14_0694	protein disulfide isomerase (PDI-14)
PF07_0072	calcium dependent protein kinase 4 (CDPK4)
PF08_0129	serine/threonine protein phosphatase, putative
PFC0945w	protein kinase, putative
PFl0175w	conserved Plasmodium protein, unknown function	TGME49_089100
PFB0665w	serine/threonine protein kinase, putative
PF11_0416	myosin F, putative (MyoF)
PFE0830c	translation initiation factor IF-2,sporozoite surface antigen MB2 (MB2)
PFL0545w	kinesin-like protein, putative
PFL1435c	myosin D (MyoD)
PFl0255c	UGA suppressor tRNA-associated antigenic protein, putative
PF07_0104	kinesin-like protein, putative
PF10_0224	dynein heavy chain, putative
PFE0455w	leucine-rich repeat protein (LRR2)
PFL2250c	RAC-beta serine/threonine protein kinase (PKB)
PFE0175c	myosin B (MyoB)
PFD0255w	ag-1 blood stage membrane protein homologue (PfMAg-1)
PFB0815w	calcium dependent protein kinase 1 (CDPK1)
PFL2165w	kinesin-like protein, putative
MAL13P1.148	myosin C (MyoC)
PFA0535c	kinesin, putative
PF08_0113	vacuolar proton translocating ATPase subunit A, putative
PFB0145c	conserved Plasmodium protein, unknown function	TGME49_046190
PFC0770c	kinesin-like protein, putative
PF13_0233	myosin A (MyoA)
MAL6P1.145	choline/ethanolaminephosphotransferase, putative (CEPT)
MAL6P1.56	serine/threonine protein kinase (ARK1)
MAL6P1.286	myosin E (PfmyoE)
PFC0860w	kinesin, putative
PFL2250c	RAC-beta serine/threonine protein kinase (PKB)
PFE0455w	leucine-rich repeat protein (LRR2)
PFC0370w	conserved Plasmodium protein, unknown function	TGME49_107020
PF14_0637	rhoptry protein, putative
PF10_0224	dynein heavy chain, putative
PFl0255c	UGA suppressor tRNA-associated antigenic protein, putative
MAL13P1.152	conserved Plasmodium protein, unknown function	TGME49_111880
PF14_0637	rhoptry protein, putative
PF11_0507	antigen 332, DBL-like protein (Pf332)
