# Supplementary material for: Identifying Novel Cell Cycle Proteins in Apicomplexa Parasites through Co-Expression Decision Analysis
Source: PLoS One. 2014 May 19;9(5):e97625. doi: 10.1371/journal.pone.0097625 (PMC4026381; doi:10.1371/journal.pone.0097625)
Supplement: Dataset S3 — Primers for endogenous tagging T. gondii drCDC-UNK genes. Primers designed to endogenously tag the drCDC-UNK genes listed in Table 1 and to verify endogenous tagging at the correct locus (Fig. S10). (XLSX) [file pone.0097625.s014.xlsx]

## Sheet: Sheet1
Description	Sequence
LIC verification HA R	5'-GGCTATCCCTATGATGTGCCCGATTATGCG
TGME49_005320 F	5’-TACTTCCAATCCAATTTAAT GCAAGTGTTAGATACGGCAGTAAGTTGTG
TGME49_005320 R	5’-TCCTCCACTTCCAATTTTAGC CTCTTCGTCATCATCTTCGTCCGTG
TGME49_005320 verify	5’- GCAGATTTCCGGGCTGGCGAG
TGME49_005740 F	5’-TACTTCCAATCCAATTTAATGCACTCGTCGTCCCATCAGATTTACACC
TGME49_005740 R	5’-TCCTCCACTTCCAATTTTAGCTTTCCACTTGGCTGCCAAATCTGC
TGME49_025320 F	5’-TACTTCCAATCCAATTTAATGCT GTCTGTGCTCCAGGCGGTGC
TGME49_025320 R	5’-TCCTCCACTTCCAATTTTAGCAAAGAAAAGAGCGATTGAGGCGACGGAGC
TGME49_028490 F	5’-TACTTCCAATCCAATTTAAT GAACACACTGAGCGAATCATTAGTG
TGME49_028490 R	5’-TCCTCCACTTCCAATTTTAGC GGAAGCCGCCTGCAACAC
TGME49_030160 F	5’-TACTTCCAATCCAATTTAAT GTTCTGTTGCAATGTAGCAGGCAAG
TGME49_030160 R	5’-TCCTCCACTTCCAATTTTAGC CGGCTCATGTTCCTCTGCAATG
TGME49_030160 F verify	5’-GCTACCGGGTTGAAGTACACGGAC
TGME49_030350 F	5’-TACTTCCAATCCAATTTAAT AAGACTGGAGGAGCTGCGTG
TGME49_030350 R	5’-TCCTCCACTTCCAATTTTAGC CACTCGCTCTCCAGGAATTGGTG
TGME49_033810 F	5’-TACTTCCAATCCAATTTAATGCA CGGTGAACAGAATGCAGTGAAGG
TGME49_033810 R	5’-TCCTCCACTTCCAATTTTAGC TGAAAAATGCACGGGGTCCCTC
TGME49_035130 F	5’-TACTTCCAATCCAATTTAAT GGCTCACGTCAACAGAGGCTATC
TGME49_035130 R	5’-TCCTCCACTTCCAATTTTAGCCTGAGTAAAAAGTAAGGGTTGCT CCTC
TGME49_036510 F	5’-TACTTCCAATCCAATTTAATG CAAGGTTTGGAGTCCACGCACTC
TGME49_036510 R	5’-TCCTCCACTTCCAATTTTAGCGTAGAGCGAAGCGTCAGTTT GATG
TGME49_041000 F	5’ –TACTTCCAATCCAATTTAATGCA CGCTTTCCTCGGTTTTCGC
TGME49_041000 R	5’-TCCTCCACTTCCAATTTTAGCCGGAGTATCTTCTGCAAAAGACGG
TGME49_041000 F verify	5’ -CTAGATTCGGTGCACACTGAGCAC
TGME49_052430 F	5’-TACTTCCAATCCAATTTAAT CAGATGCTCGGCAACTTCCAC
TGME49_052430 R	5’-TCCTCCACTTCCAATTTTAGCATCTTGGAATTCCTCGCAGTTGAAGC
TGME49_052430 F verify	5’- GAACCTCTGCTTCGAAATGCGATG
TGME49_060820 (LIC positive control) F	5’-TACTTCCAATCCAATTTAATCGTTTATCAGCTCCACAAGTGACTG
TGME49_060820 (LIC positive control) R	5’-TCCTCCACTTCCAATTTTAGCTGCCTTCAGCTTCTTCAAAAGGTC
TGME49_064990 F	5’-TACTTCCAATCCAATTTAAT TCAACCCCGAGGACAGAATCTG
TGME49_064990 R	5’-TCCTCCACTTCCAATTTTAGC GTAGATGGGCAAGAGAGGGGGATAG
TGME49_089100 F	5’-TACTTCCAATCCAATTTAATGCAGTGCGCCATCTCTAGAGAGGACTACG
TGME49_089100 R	5’-TCCTCCACTTCCAATTTTAGC CGCCTCCCGAGGTGTGACAG
TGME49_094790 F	5’-TACTTCCAATCCAATTTAAT TTCCGTACTTCCACGTCACTG
TGME49_094790 R	5’-TCCTCCACTTCCAATTTTAGCCGAGGATACATGAGCTGCCGACAA GAG
TGME49_111880 F	5’-TACTTCCAATCCAATTTAAT CTCGATGTGGTCATGACACAAAGC
TGME49_111880 R	5’-TCCTCCACTTCCAATTTTAGC CGGAATATCGATGGCTTCAACCTG
TGME49_113860 F	5’-TACTTCCAATCCAATTTAATG CAGGAGGCGATGGCTTGGAC
TGME49_113860 R	5’-TCCTCCACTTCCAATTTTAGC GTCAAACTTTCTGTACGCCGACGG
